# Supplementary material for: Frameworks for measuring population health: A scoping review
Source: PLoS One. 2024 Feb 13;19(2):e0278434. doi: 10.1371/journal.pone.0278434 (PMC10863900; doi:10.1371/journal.pone.0278434)
Supplement: S3 File — This file contains the full list of domains, subdomains and indicators from the 57 included population health frameworks. (XLSX) [file pone.0278434.s003.xlsx]

## Sheet: Domains and indicators
Short ref	Framework name	Country of origin	Name of organization that developed it (Type of organization)	Population	Dimensions	Domain name (level 1)	Domain definition/ description (level 1)	Sub-domain name (if any) (level 2)	Sub-domain definition/ description (if any) (level 2)	sub-sub-domain name (if any) (level 3)	Sub-sub-domain definition/ description (if any) (level 3)	Indicators	Indicator description (if available)	Measurement details (if any)
Arah 2005	Canadian Health Indicators Framework (modified)	Canada	Canadian Government (Gov)	General/Urban	Equity	Health Status	How healthy are Canadians	Health-conditions				Body mass index higher than 27	Body weight in kilograms divided by the squared value of the height in meters with values greater than 27 (overweight) for those aged 20 to 64	%
Arah 2005	Canadian Health Indicators Framework (modified)	Canada	Canadian Government (Gov)	General/Urban	Equity	Health Status	How healthy are Canadians	Health-conditions				Asthma rate	Percentage of the population aged 12 and over who report that they have been diagnosed by a health professional as having asthma	%
Arah 2005	Canadian Health Indicators Framework (modified)	Canada	Canadian Government (Gov)	General/Urban	Equity	Health Status	How healthy are Canadians	Health-conditions				Diabetes rate	Percentage of the population aged 12 and over who report that they have been diagnosed by a health professional as having diabetes	%
Arah 2005	Canadian Health Indicators Framework (modified)	Canada	Canadian Government (Gov)	General/Urban	Equity	Health Status	How healthy are Canadians	Human Functions				Functional health (perfect of very good)	Percentage of the population aged 12 and over reporting measures of overall functional health, based on eight dimensions of functioning (vision, hearing, speech, mobility, dexterity, feelings, cognition and pain)	%
Arah 2005	Canadian Health Indicators Framework (modified)	Canada	Canadian Government (Gov)	General/Urban	Equity	Health Status	How healthy are Canadians	Well-being				Self-rated health (excellent or very good)	Percentage of the population aged 12 and over who rate their own health status as either excellent or very good	%
Arah 2005	Canadian Health Indicators Framework (modified)	Canada	Canadian Government (Gov)	General/Urban	Equity	Health Status	How healthy are Canadians	Deaths				Life expectancy	Life expectancy at birth calculated in years for overall population	life expectancy
Arah 2005	Canadian Health Indicators Framework (modified)	Canada	Canadian Government (Gov)	General/Urban	Equity	Non-medical determinants of health	These are known to affect our health, and in some cases, when and how we use care	Health behaviors				Smoking status	Population aged 12 and over who reported being either a smoker (daily or occasional) or a non-smoker (former or never smoked)
Arah 2005	Canadian Health Indicators Framework (modified)	Canada	Canadian Government (Gov)	General/Urban	Equity	Non-medical determinants of health	These are known to affect our health, and in some cases, when and how we use care	Health behaviors				Frequency of heavy drinking	Population aged 12 and over who are current drinkers and who reported drinking 5 or more drinks on at least one occasion in the past 12 months
Arah 2005	Canadian Health Indicators Framework (modified)	Canada	Canadian Government (Gov)	General/Urban	Equity	Non-medical determinants of health	These are known to affect our health, and in some cases, when and how we use care	Health behaviors				Leisure-time physical activity	Population aged 12 and over reporting level of physical activity, based on their responses to questions about the frequency, duration and intensity of their participation in leisure-time physical activity
Arah 2005	Canadian Health Indicators Framework (modified)	Canada	Canadian Government (Gov)	General/Urban	Equity	Non-medical determinants of health	These are known to affect our health, and in some cases, when and how we use care	Health behaviors				Dietary practices	Population aged 12 and over, by the average number of times per day that they consume fruits and vegetables
Arah 2005	Canadian Health Indicators Framework (modified)	Canada	Canadian Government (Gov)	General/Urban	Equity	Non-medical determinants of health	These are known to affect our health, and in some cases, when and how we use care	Living and working conditions				High school graduates	Population aged 25 to 29 who have a high school graduation certificate
Arah 2005	Canadian Health Indicators Framework (modified)	Canada	Canadian Government (Gov)	General/Urban	Equity	Non-medical determinants of health	These are known to affect our health, and in some cases, when and how we use care	Living and working conditions				Post-secondary graduates	Population aged 25 to 54 who have obtained a post-secondary certificate, diploma, or degree
Arah 2005	Canadian Health Indicators Framework (modified)	Canada	Canadian Government (Gov)	General/Urban	Equity	Non-medical determinants of health	These are known to affect our health, and in some cases, when and how we use care	Living and working conditions				Unemployment rate	Labor force aged 15 and over who did not have a job during the reference period
Arah 2005	Canadian Health Indicators Framework (modified)	Canada	Canadian Government (Gov)	General/Urban	Equity	Non-medical determinants of health	These are known to affect our health, and in some cases, when and how we use care	Living and working conditions				Youth unemployment	Labor force aged 15 to 24 years who did not have a job during the reference period
Arah 2005	Canadian Health Indicators Framework (modified)	Canada	Canadian Government (Gov)	General/Urban	Equity	Non-medical determinants of health	These are known to affect our health, and in some cases, when and how we use care	Living and working conditions				Low income rate	Population in economic families and unattached individuals with incomes below the Statistics Canada low-income cut-off (LICO). The cut-offs represent levels of income where people spend disproportionate amounts of money for food, shelter, and clothing
Arah 2005	Canadian Health Indicators Framework (modified)	Canada	Canadian Government (Gov)	General/Urban	Equity	Non-medical determinants of health	These are known to affect our health, and in some cases, when and how we use care	Living and working conditions				Average personal income	Average personal income (pre-tax, post-transfer) for persons aged 15 and over who reported income
Arah 2005	Canadian Health Indicators Framework (modified)	Canada	Canadian Government (Gov)	General/Urban	Equity	Non-medical determinants of health	These are known to affect our health, and in some cases, when and how we use care	Personal resources				Life stress	Level of chronic stress reported by the population aged 18 and over, based on their responses to a series of 17 questions about their personal situation. Here, a score of 0 or 1 was low life stress, 2 to 4 was moderate life stress and 5 to 16 was high life stress
Arah 2005	Canadian Health Indicators Framework (modified)	Canada	Canadian Government (Gov)	General/Urban	Equity	Non-medical determinants of health	These are known to affect our health, and in some cases, when and how we use care	Environmental factors				Exposure to second-hand smoke	Non-smoking population aged 12 and over who were exposed to second-hand smoke on most days in the month preceding the survey
Arah 2005	Canadian Health Indicators Framework (modified)	Canada	Canadian Government (Gov)	General/Urban	Equity	Healthcare performance	How healthy is the healthcare system	Acceptability				Satisfied with family doctor	Population aged 15 and above who report being very or somewhat satisfied with the most recent family doctor or other physician care received	% in 15 year olds and above
Arah 2005	Canadian Health Indicators Framework (modified)	Canada	Canadian Government (Gov)	General/Urban	Equity	Healthcare performance	How healthy is the healthcare system	Acceptability				Satisfied with health care services	Population aged 15 and above who report being very or somewhat satisfied with health care services received in the past 12 months	% in 15 year olds and above
Arah 2005	Canadian Health Indicators Framework (modified)	Canada	Canadian Government (Gov)	General/Urban	Equity	Healthcare performance	How healthy is the healthcare system	Acceptability				Satisfied with community health care	Population aged 15 and above who report being very or somewhat satisfied with community health care received in the past 12 months	% in 15 year olds and above
Arah 2005	Canadian Health Indicators Framework (modified)	Canada	Canadian Government (Gov)	General/Urban	Equity	Healthcare performance	How healthy is the healthcare system	Accessibility				Screening mammography	Women aged 50 to 69 who reported having had a mammogram for routine screening within the past 2 years	Number
Arah 2005	Canadian Health Indicators Framework (modified)	Canada	Canadian Government (Gov)	General/Urban	Equity	Healthcare performance	How healthy is the healthcare system	Accessibility				Pap smear	Women aged 18 to 69 who reported having had a Pap smear test for routine for routine screening within the past 3 years	Number
Arah 2005	Canadian Health Indicators Framework (modified)	Canada	Canadian Government (Gov)	General/Urban	Equity	Healthcare performance	How healthy is the healthcare system	Accessibility				Difficulties accessing routine care	Population aged 15 and above who report difficulties accessing routine or on-going care, among those who required care at any time of day	% in 15 year olds and above
Arah 2005	Canadian Health Indicators Framework (modified)	Canada	Canadian Government (Gov)	General/Urban	Equity	Healthcare performance	How healthy is the healthcare system	Accessibility				Difficulties accessing health information	Population aged 15 and above who report difficulties accessing health information or advice, among those who required care at any time of day	% in 15 year olds and above
Arah 2005	Canadian Health Indicators Framework (modified)	Canada	Canadian Government (Gov)	General/Urban	Equity	Healthcare performance	How healthy is the healthcare system	Appropriateness				Vaginal birth after Caesarean section	Proportion of women who have previously had a caesarean section who give birth via vaginal delivery in an acute care hospital	%
Arah 2005	Canadian Health Indicators Framework (modified)	Canada	Canadian Government (Gov)	General/Urban	Equity	Healthcare performance	How healthy is the healthcare system	Appropriateness				Caesarean sections	Proportion of women delivering babies in acute care hospitals by caesarean section (stillbirths are excluded from denominator due to database characteristic)	%
Arah 2005	Canadian Health Indicators Framework (modified)	Canada	Canadian Government (Gov)	General/Urban	Equity	Healthcare performance	How healthy is the healthcare system	Competence
Arah 2005	Canadian Health Indicators Framework (modified)	Canada	Canadian Government (Gov)	General/Urban	Equity	Healthcare performance	How healthy is the healthcare system	Continuity
Arah 2005	Canadian Health Indicators Framework (modified)	Canada	Canadian Government (Gov)	General/Urban	Equity	Healthcare performance	How healthy is the healthcare system	Effectiveness				In-hospital 30-day stroke mortality	Risk-adjusted rate of all-cause in-hospital death occurring within 30 days of first admission to an acute care hospital with a diagnosis of stroke (aged 20 to 105 years)
Arah 2005	Canadian Health Indicators Framework (modified)	Canada	Canadian Government (Gov)	General/Urban	Equity	Healthcare performance	How healthy is the healthcare system	Effectiveness				Pneumonia readmission rate	Risk-adjusted rate of unplanned readmission following discharge for pneumonia (aged 15 to 84 years) within 28 days of index episode; based on three years of pooled data
Arah 2005	Canadian Health Indicators Framework (modified)	Canada	Canadian Government (Gov)	General/Urban	Equity	Healthcare performance	How healthy is the healthcare system	Effectiveness				Ambulatory care sensitive conditions	Age-standardized inpatient acute care hospitalization rate for conditions where appropriate ambulatory care prevents or reduces the need for hospitalization, per 100,000 population
Arah 2005	Canadian Health Indicators Framework (modified)	Canada	Canadian Government (Gov)	General/Urban	Equity	Healthcare performance	How healthy is the healthcare system	Effectiveness				Pneumonia & influenza hospitalizations	Age-standardized acute care hospitalization rate for pneumonia and influenza, per 100,000 population aged 65 and older
Arah 2005	Canadian Health Indicators Framework (modified)	Canada	Canadian Government (Gov)	General/Urban	Equity	Healthcare performance	How healthy is the healthcare system	Efficiency
Arah 2005	Canadian Health Indicators Framework (modified)	Canada	Canadian Government (Gov)	General/Urban	Equity	Healthcare performance	How healthy is the healthcare system	Other: health surveillance				Number of cases of genital chlamydia reported per 100,000 population
Arah 2005	Canadian Health Indicators Framework (modified)	Canada	Canadian Government (Gov)	General/Urban	Equity	Healthcare performance	How healthy is the healthcare system	Other: health surveillance				Number of cases of hepatitis C reported per 100,000 population
Arah 2005	Canadian Health Indicators Framework (modified)	Canada	Canadian Government (Gov)	General/Urban	Equity	Healthcare performance	How healthy is the healthcare system	Safety				Hip fracture hospitalizations	Age-standardized hospitalization rate for fracture of the hip, per 100,000 population aged 65 and older
Arah 2005	Canadian Health Indicators Framework (modified)	Canada	Canadian Government (Gov)	General/Urban	Equity	Community and health systems characteristics	These provide useful contextual information but are not direct measures of health status or of the quality of care	Community				Population
Arah 2005	Canadian Health Indicators Framework (modified)	Canada	Canadian Government (Gov)	General/Urban	Equity	Community and health systems characteristics	These provide useful contextual information but are not direct measures of health status or of the quality of care	Community				Elderly population
Arah 2005	Canadian Health Indicators Framework (modified)	Canada	Canadian Government (Gov)	General/Urban	Equity	Community and health systems characteristics	These provide useful contextual information but are not direct measures of health status or of the quality of care	Community				Dependency ratio
Arah 2005	Canadian Health Indicators Framework (modified)	Canada	Canadian Government (Gov)	General/Urban	Equity	Community and health systems characteristics	These provide useful contextual information but are not direct measures of health status or of the quality of care	Community				Urban population
Arah 2005	Canadian Health Indicators Framework (modified)	Canada	Canadian Government (Gov)	General/Urban	Equity	Community and health systems characteristics	These provide useful contextual information but are not direct measures of health status or of the quality of care	Health systems				Hip replacement
Arah 2005	Canadian Health Indicators Framework (modified)	Canada	Canadian Government (Gov)	General/Urban	Equity	Community and health systems characteristics	These provide useful contextual information but are not direct measures of health status or of the quality of care	Health systems				Knee replacement
Arah 2005	Canadian Health Indicators Framework (modified)	Canada	Canadian Government (Gov)	General/Urban	Equity	Community and health systems characteristics	These provide useful contextual information but are not direct measures of health status or of the quality of care	Health systems				Hysterectomy
Arah 2005	Canadian Health Indicators Framework (modified)	Canada	Canadian Government (Gov)	General/Urban	Equity	Community and health systems characteristics	These provide useful contextual information but are not direct measures of health status or of the quality of care	Health systems				Bypass surgery
Arah 2005	Canadian Health Indicators Framework (modified)	Canada	Canadian Government (Gov)	General/Urban	Equity	Community and health systems characteristics	These provide useful contextual information but are not direct measures of health status or of the quality of care	Resources				Total health expenditure per capita
Arah 2005	Canadian Health Indicators Framework (modified)	Canada	Canadian Government (Gov)	General/Urban	Equity	Community and health systems characteristics	These provide useful contextual information but are not direct measures of health status or of the quality of care	Resources				Public sector health expenditure per capita
Arah 2005	Canadian Health Indicators Framework (modified)	Canada	Canadian Government (Gov)	General/Urban	Equity	Community and health systems characteristics	These provide useful contextual information but are not direct measures of health status or of the quality of care	Resources				General/family physicians
Arah 2005	Canadian Health Indicators Framework (modified)	Canada	Canadian Government (Gov)	General/Urban	Equity	Community and health systems characteristics	These provide useful contextual information but are not direct measures of health status or of the quality of care	Resources				Certified specialists
Arah 2005	Canadian Health Indicators Framework (modified)	Canada	Canadian Government (Gov)	General/Urban	Equity	Community and health systems characteristics	These provide useful contextual information but are not direct measures of health status or of the quality of care	Resources				Registered nurses
Arah 2005	Canadian Health Indicators Framework (modified)	Canada	Canadian Government (Gov)	General/Urban	Equity	Community and health systems characteristics	These provide useful contextual information but are not direct measures of health status or of the quality of care	Resources				Licensed practical nurses
Arah 2005	Canadian Health Indicators Framework (modified)	Canada	Canadian Government (Gov)	General/Urban	Equity	Community and health systems characteristics	These provide useful contextual information but are not direct measures of health status or of the quality of care	Resources				Pharmacists
Arah 2005	Canadian Health Indicators Framework (modified)	Canada	Canadian Government (Gov)	General/Urban	Equity	Community and health systems characteristics	These provide useful contextual information but are not direct measures of health status or of the quality of care	Resources				Total physicians
Azzopardi 2018	Reporting framework for Indigenous adolescents in Australia	Australia	University of Melbourne, Murdoch children's research institute (Acad)	Indigenous		Health outcomes		All-cause and cause-specific mortality				All cause mortality
Azzopardi 2018	Reporting framework for Indigenous adolescents in Australia	Australia	University of Melbourne, Murdoch children's research institute (Acad)	Indigenous		Health outcomes		All-cause and cause-specific mortality				Intentional self harm
Azzopardi 2018	Reporting framework for Indigenous adolescents in Australia	Australia	University of Melbourne, Murdoch children's research institute (Acad)	Indigenous		Health outcomes		All-cause and cause-specific mortality				Assault/homicide
Azzopardi 2018	Reporting framework for Indigenous adolescents in Australia	Australia	University of Melbourne, Murdoch children's research institute (Acad)	Indigenous		Health outcomes		All-cause and cause-specific mortality				Land transport accident
Azzopardi 2018	Reporting framework for Indigenous adolescents in Australia	Australia	University of Melbourne, Murdoch children's research institute (Acad)	Indigenous		Health outcomes		All-cause and cause-specific mortality				Land transport accident - Pedestrian
Azzopardi 2018	Reporting framework for Indigenous adolescents in Australia	Australia	University of Melbourne, Murdoch children's research institute (Acad)	Indigenous		Health outcomes		All-cause and cause-specific mortality				Land transport accident - Bicycle
Azzopardi 2018	Reporting framework for Indigenous adolescents in Australia	Australia	University of Melbourne, Murdoch children's research institute (Acad)	Indigenous		Health outcomes		All-cause and cause-specific mortality				Land transport accident - Motorcycle
Azzopardi 2018	Reporting framework for Indigenous adolescents in Australia	Australia	University of Melbourne, Murdoch children's research institute (Acad)	Indigenous		Health outcomes		All-cause and cause-specific mortality				Land transport accident - Vehicle with 3 wheels
Azzopardi 2018	Reporting framework for Indigenous adolescents in Australia	Australia	University of Melbourne, Murdoch children's research institute (Acad)	Indigenous		Health outcomes		All-cause and cause-specific mortality				Land transport accident - Vehicle with 4 wheels
Azzopardi 2018	Reporting framework for Indigenous adolescents in Australia	Australia	University of Melbourne, Murdoch children's research institute (Acad)	Indigenous		Health outcomes		All-cause and cause-specific mortality				Land transport accident - Other land transport
Azzopardi 2018	Reporting framework for Indigenous adolescents in Australia	Australia	University of Melbourne, Murdoch children's research institute (Acad)	Indigenous		Health outcomes		All-cause and cause-specific mortality				Drowning and submersion
Azzopardi 2018	Reporting framework for Indigenous adolescents in Australia	Australia	University of Melbourne, Murdoch children's research institute (Acad)	Indigenous		Health outcomes		All-cause and cause-specific mortality				Accidental poisoning
Azzopardi 2018	Reporting framework for Indigenous adolescents in Australia	Australia	University of Melbourne, Murdoch children's research institute (Acad)	Indigenous		Health outcomes		All-cause and cause-specific mortality				Event undetermined intent
Azzopardi 2018	Reporting framework for Indigenous adolescents in Australia	Australia	University of Melbourne, Murdoch children's research institute (Acad)	Indigenous		Health outcomes		All-cause and cause-specific mortality				Obstetric mortality
Azzopardi 2018	Reporting framework for Indigenous adolescents in Australia	Australia	University of Melbourne, Murdoch children's research institute (Acad)	Indigenous		Health outcomes		All-cause and cause-specific mortality				Rheumatic heart disease
Azzopardi 2018	Reporting framework for Indigenous adolescents in Australia	Australia	University of Melbourne, Murdoch children's research institute (Acad)	Indigenous		Health outcomes		All-cause and cause-specific mortality				Inflammatory heart disease
Azzopardi 2018	Reporting framework for Indigenous adolescents in Australia	Australia	University of Melbourne, Murdoch children's research institute (Acad)	Indigenous		Health outcomes		All-cause and cause-specific mortality				Ischemic heart disease
Azzopardi 2018	Reporting framework for Indigenous adolescents in Australia	Australia	University of Melbourne, Murdoch children's research institute (Acad)	Indigenous		Health outcomes		All-cause and cause-specific mortality				Diabetes
Azzopardi 2018	Reporting framework for Indigenous adolescents in Australia	Australia	University of Melbourne, Murdoch children's research institute (Acad)	Indigenous		Health outcomes		All-cause and cause-specific mortality				Neoplasms
Azzopardi 2018	Reporting framework for Indigenous adolescents in Australia	Australia	University of Melbourne, Murdoch children's research institute (Acad)	Indigenous		Health outcomes		All-cause and cause-specific mortality				Pneumonia & influenza
Azzopardi 2018	Reporting framework for Indigenous adolescents in Australia	Australia	University of Melbourne, Murdoch children's research institute (Acad)	Indigenous		Health outcomes		All-cause and cause-specific mortality				Meningitis
Azzopardi 2018	Reporting framework for Indigenous adolescents in Australia	Australia	University of Melbourne, Murdoch children's research institute (Acad)	Indigenous		Health outcomes		All-cause and cause-specific mortality				Bronchiectasis
Azzopardi 2018	Reporting framework for Indigenous adolescents in Australia	Australia	University of Melbourne, Murdoch children's research institute (Acad)	Indigenous		Health outcomes		All-cause and cause-specific mortality				Asthma
Azzopardi 2018	Reporting framework for Indigenous adolescents in Australia	Australia	University of Melbourne, Murdoch children's research institute (Acad)	Indigenous		Health outcomes		All-cause and cause-specific mortality				Congenital conditions
Azzopardi 2018	Reporting framework for Indigenous adolescents in Australia	Australia	University of Melbourne, Murdoch children's research institute (Acad)	Indigenous		Health outcomes		All-cause and cause-specific mortality				Epilepsy
Azzopardi 2018	Reporting framework for Indigenous adolescents in Australia	Australia	University of Melbourne, Murdoch children's research institute (Acad)	Indigenous		Health outcomes		All-cause and cause-specific mortality				Septicemia
Azzopardi 2018	Reporting framework for Indigenous adolescents in Australia	Australia	University of Melbourne, Murdoch children's research institute (Acad)	Indigenous		Health outcomes		Avoidable mortality	Sum of treatable and preventable mortality	Potentially preventable mortality		Communicable disease	B15–B19 (viral hepatitis); B20–B24 (HIV); A50–A64 (sexually transmitted infection); A00–A09 (intestinal infection); AA49.1, A49.2 (bacterial infection –Streptococcal, enterococcal, H. influenzae); A80 (acute poliomyelitis); B01, B05–B06 (viral infection characterized by skin and mucous membrane lesions); J10 - J12, J21 (Influenza and pneumonia); A35–A37 (other vaccine-preventable infectious disea…
Azzopardi 2018	Reporting framework for Indigenous adolescents in Australia	Australia	University of Melbourne, Murdoch children's research institute (Acad)	Indigenous		Health outcomes		Avoidable mortality	Sum of treatable and preventable mortality	Potentially preventable mortality		Nutritional disease	D50-D53 (nutritional anemia)
Azzopardi 2018	Reporting framework for Indigenous adolescents in Australia	Australia	University of Melbourne, Murdoch children's research institute (Acad)	Indigenous		Health outcomes		Avoidable mortality	Sum of treatable and preventable mortality	Potentially preventable mortality		Pregnancy and childbirth	O00 (ectopic pregnancy); O01–O99 (obstetric complication)
Azzopardi 2018	Reporting framework for Indigenous adolescents in Australia	Australia	University of Melbourne, Murdoch children's research institute (Acad)	Indigenous		Health outcomes		Avoidable mortality	Sum of treatable and preventable mortality	Potentially preventable mortality		Non-communicable disease	M02.3 (Reiter disease); N34.1, N70–N73, N75.0, N75.1, N76.4, N76.6 (genitourinary disease); C00–C14 (oro-pharyngeal cancer); C15, C16, C22, C33, C34, C62, C69 (select gastrointestinal, oro-pharyngeal, respiratory and urogenital cancers the result of tobacco and alcohol exposure); F10 (mental disorder due to alcohol); I42.6 (alcoholic cardiomyopathy); K29.2, K70 (alcohol-related gastrointestinal d…
Azzopardi 2018	Reporting framework for Indigenous adolescents in Australia	Australia	University of Melbourne, Murdoch children's research institute (Acad)	Indigenous		Health outcomes		Avoidable mortality	Sum of treatable and preventable mortality	Potentially preventable mortality		Injury	V01–V09 (pedestrian injury); V10–V87, V89 (land transport accidents); V99 (unspecified transport accident); W00–W19 (falls); X00–X09 (exposure to smoke, fire, flames); X40–X49 (accidental poisoning); W65–W74 (accidental drowning); Y36 (operations of war); Y60–Y69, Y70–Y82, Y83–Y84 (adverse medical or surgical event); X60–X84 (intentional self-harm); X85–Y09, Y87.1 (assault); Y10–Y34 (event of und…
Azzopardi 2018	Reporting framework for Indigenous adolescents in Australia	Australia	University of Melbourne, Murdoch children's research institute (Acad)	Indigenous		Health outcomes		Avoidable mortality	Sum of treatable and preventable mortality	Potentially treatable mortality		Communicable disease	A15–A19, B90 (tuberculosis); G00, G03 (bacterial meningitis); J00–J06 (acute upper respiratory infection); J02.0 (Streptococcal pharyngitis); H65–H70 (otitis media and mastoiditis); J13–J15, J18 (bacterial pneumonia); L03 (cellulitis); A38–A41, A46, A48.1 (other bacterial infection); B50–B54 (malaria)
Azzopardi 2018	Reporting framework for Indigenous adolescents in Australia	Australia	University of Melbourne, Murdoch children's research institute (Acad)	Indigenous		Health outcomes		Avoidable mortality	Sum of treatable and preventable mortality	Potentially treatable mortality		Non-communicable disease	C18–C21 (colorectal cancer); C43, C44 (melanoma and skin cancer); C50 (breast cancer); C53, C54, C55 (cervical and uterine cancer); C67 (bladder cancer); C73 (thyroid cancer); C81 (Hodgkin lymphoma); C91.0, C91.1 (lymphoid leukemia); D10–D36 (benign neoplasms); E10–E14 (diabetes (50% preventable, 50% treatable)); E00–E07, E24, E27, E25 (thyroid and other endocrine disorders); E70.0, E74.2 (disord…
Azzopardi 2018	Reporting framework for Indigenous adolescents in Australia	Australia	University of Melbourne, Murdoch children's research institute (Acad)	Indigenous		Health outcomes		Diseases and injuries		Communicable - common		Tuberculosis		Tuberculosis notification (clinically or laboratory confirmed) per 100,000 10 – 24 y
Azzopardi 2018	Reporting framework for Indigenous adolescents in Australia	Australia	University of Melbourne, Murdoch children's research institute (Acad)	Indigenous		Health outcomes		Diseases and injuries		Communicable - common		Diarrheal disease		Infectious diarrhea hospital separation (ICD10 A00-09) per 100,000 10 -24 y
Azzopardi 2018	Reporting framework for Indigenous adolescents in Australia	Australia	University of Melbourne, Murdoch children's research institute (Acad)	Indigenous		Health outcomes		Diseases and injuries		Communicable - common		Lower respiratory tract infection		Pneumonia hospital separation (ICD10 J09-18, J20-22) per 100,000 10-24 y
Azzopardi 2018	Reporting framework for Indigenous adolescents in Australia	Australia	University of Melbourne, Murdoch children's research institute (Acad)	Indigenous		Health outcomes		Diseases and injuries		Communicable - common		Upper respiratory tract infection (URTI)		Upper respiratory tract infection hospital separation (ICD10 J00-J06) per 100,000 10 – 24 y
Azzopardi 2018	Reporting framework for Indigenous adolescents in Australia	Australia	University of Melbourne, Murdoch children's research institute (Acad)	Indigenous		Health outcomes		Diseases and injuries		Communicable - common		Otitis media		Self-reported otitis media > 6 months duration, prevalence 10 – 24 y
Azzopardi 2018	Reporting framework for Indigenous adolescents in Australia	Australia	University of Melbourne, Murdoch children's research institute (Acad)	Indigenous		Health outcomes		Diseases and injuries		Communicable - common		Meningitis		Meningitis hospital separation (ICD10 A37, A39, G00-03) per 100,000 10 – 24 y
Azzopardi 2018	Reporting framework for Indigenous adolescents in Australia	Australia	University of Melbourne, Murdoch children's research institute (Acad)	Indigenous		Health outcomes		Diseases and injuries		Communicable - common		Acute rheumatic fever (ARF, signifies Group A Streptococcus (GAS))		Acute rheumatic fever (ARF) hospital separation (ICD I00 – I02) per 100,000 10 – 24 y
Azzopardi 2018	Reporting framework for Indigenous adolescents in Australia	Australia	University of Melbourne, Murdoch children's research institute (Acad)	Indigenous		Health outcomes		Diseases and injuries		Communicable - common		Sepsis		Sepsis hospital separation (ICD40 – 41) per 100,000 10 – 24 y
Azzopardi 2018	Reporting framework for Indigenous adolescents in Australia	Australia	University of Melbourne, Murdoch children's research institute (Acad)	Indigenous		Health outcomes		Diseases and injuries		Communicable - common		Bacterial skin infections (cellulitis and impetigo)		Bacterial skin infection hospital sep. (ICD10 L00-08) per 100,000 10 – 24 y
Azzopardi 2018	Reporting framework for Indigenous adolescents in Australia	Australia	University of Melbourne, Murdoch children's research institute (Acad)	Indigenous		Health outcomes		Diseases and injuries		Communicable - common		Urinary tract infection and pyelonephritis		Hospital separation urinary tract infection (ICD10 N10 – 12, N13, N15, N28, N39) per 100,000
Azzopardi 2018	Reporting framework for Indigenous adolescents in Australia	Australia	University of Melbourne, Murdoch children's research institute (Acad)	Indigenous		Health outcomes		Diseases and injuries		Communicable - endemic to certain communities		Fungal skin disease
Azzopardi 2018	Reporting framework for Indigenous adolescents in Australia	Australia	University of Melbourne, Murdoch children's research institute (Acad)	Indigenous		Health outcomes		Diseases and injuries		Communicable - endemic to certain communities		Scabies		Prevalence of scabies on screening (population prevalence).
Azzopardi 2018	Reporting framework for Indigenous adolescents in Australia	Australia	University of Melbourne, Murdoch children's research institute (Acad)	Indigenous		Health outcomes		Diseases and injuries		Communicable - endemic to certain communities		Trachoma		Active trachoma prevalence on screening at-risk remote communities 10 – 14 y
Azzopardi 2018	Reporting framework for Indigenous adolescents in Australia	Australia	University of Melbourne, Murdoch children's research institute (Acad)	Indigenous		Health outcomes		Diseases and injuries		Communicable - endemic to certain communities		Hookworm
Azzopardi 2018	Reporting framework for Indigenous adolescents in Australia	Australia	University of Melbourne, Murdoch children's research institute (Acad)	Indigenous		Health outcomes		Diseases and injuries		Communicable - endemic to certain communities		Strongyloides
Azzopardi 2018	Reporting framework for Indigenous adolescents in Australia	Australia	University of Melbourne, Murdoch children's research institute (Acad)	Indigenous		Health outcomes		Diseases and injuries		Communicable - endemic to certain communities		Human T-lymphotropic virus 1 (HTLV)
Azzopardi 2018	Reporting framework for Indigenous adolescents in Australia	Australia	University of Melbourne, Murdoch children's research institute (Acad)	Indigenous		Health outcomes		Diseases and injuries		Communicable - STI and BBV (Sexually transmitted infections and Blood-borne viruses)		HIV/AIDS		HIV notification (laboratory definitive or probable) per 100,000 12 – 24 y
Azzopardi 2018	Reporting framework for Indigenous adolescents in Australia	Australia	University of Melbourne, Murdoch children's research institute (Acad)	Indigenous		Health outcomes		Diseases and injuries		Communicable - STI and BBV (Sexually transmitted infections and Blood-borne viruses)		Syphilis		Syphilis notification (confirmed or clinically probably) per 100,000 10 – 29 y
Azzopardi 2018	Reporting framework for Indigenous adolescents in Australia	Australia	University of Melbourne, Murdoch children's research institute (Acad)	Indigenous		Health outcomes		Diseases and injuries		Communicable - STI and BBV (Sexually transmitted infections and Blood-borne viruses)		Chlamydia		Chlamydia (Sexually transmitted illness(es) only) notification (lab. confirmed) per 100,00,00 10 – 29 y
Azzopardi 2018	Reporting framework for Indigenous adolescents in Australia	Australia	University of Melbourne, Murdoch children's research institute (Acad)	Indigenous		Health outcomes		Diseases and injuries		Communicable - STI and BBV (Sexually transmitted infections and Blood-borne viruses)		Gonorrhea		Gonococcal notification (laboratory confirmed) per 100,000 10 – 29 y.
Azzopardi 2018	Reporting framework for Indigenous adolescents in Australia	Australia	University of Melbourne, Murdoch children's research institute (Acad)	Indigenous		Health outcomes		Diseases and injuries		Communicable - STI and BBV (Sexually transmitted infections and Blood-borne viruses)		Trichomoniasis		Trichomoniasis notification rate per 100,000 15 – 24 y in NT.
Azzopardi 2018	Reporting framework for Indigenous adolescents in Australia	Australia	University of Melbourne, Murdoch children's research institute (Acad)	Indigenous		Health outcomes		Diseases and injuries		Communicable - STI and BBV (Sexually transmitted infections and Blood-borne viruses)		Herpes		Herpes simplex virus (HSV-2) seroprevalence on routinely collected blood samples in Cape York
Azzopardi 2018	Reporting framework for Indigenous adolescents in Australia	Australia	University of Melbourne, Murdoch children's research institute (Acad)	Indigenous		Health outcomes		Diseases and injuries		Communicable - STI and BBV (Sexually transmitted infections and Blood-borne viruses)		Hepatitis A		Hep. A notification (lab confirmed or clinically probable) per 100,000 10- 24 y
Azzopardi 2018	Reporting framework for Indigenous adolescents in Australia	Australia	University of Melbourne, Murdoch children's research institute (Acad)	Indigenous		Health outcomes		Diseases and injuries		Communicable - STI and BBV (Sexually transmitted infections and Blood-borne viruses)		Hepatitis B		Newly diagnosed Hepatitis B (laboratory confirmed) per 100,000 p.a. 15 – 29 y
Azzopardi 2018	Reporting framework for Indigenous adolescents in Australia	Australia	University of Melbourne, Murdoch children's research institute (Acad)	Indigenous		Health outcomes		Diseases and injuries		Communicable - STI and BBV (Sexually transmitted infections and Blood-borne viruses)		Hepatitis C		Newly diagnosed Hepatitis C (laboratory confirmed) per 100,000 p.a. 15 – 29 y
Azzopardi 2018	Reporting framework for Indigenous adolescents in Australia	Australia	University of Melbourne, Murdoch children's research institute (Acad)	Indigenous		Health outcomes		Diseases and injuries		Communicable - Vaccine preventable notifiable diseases		Vaccine-preventable disease (VPD) - Pertussis		Pertussis notification (clinical or laboratory confirmed) per 100,000 10 – 24 y
Azzopardi 2018	Reporting framework for Indigenous adolescents in Australia	Australia	University of Melbourne, Murdoch children's research institute (Acad)	Indigenous		Health outcomes		Diseases and injuries		Communicable - Vaccine preventable notifiable diseases		Vaccine-preventable disease (VPD) - Varicella		Varicella notification (clinical or laboratory confirmed) per 100,000 10 – 24 y
Azzopardi 2018	Reporting framework for Indigenous adolescents in Australia	Australia	University of Melbourne, Murdoch children's research institute (Acad)	Indigenous		Health outcomes		Diseases and injuries		Communicable - Vaccine preventable notifiable diseases		Vaccine-preventable disease (VPD) - Pneumococcal		Invasive pneumococcal notification (lab. confirmed) per 100,000 10 – 24 y
Azzopardi 2018	Reporting framework for Indigenous adolescents in Australia	Australia	University of Melbourne, Murdoch children's research institute (Acad)	Indigenous		Health outcomes		Diseases and injuries		Communicable - Vaccine preventable notifiable diseases		Vaccine-preventable disease (VPD) - Hemophilus influenzae b (Hib)		Hib notification (laboratory confirmed) per 100,000 10 – 24 y
Azzopardi 2018	Reporting framework for Indigenous adolescents in Australia	Australia	University of Melbourne, Murdoch children's research institute (Acad)	Indigenous		Health outcomes		Diseases and injuries		Communicable - Vaccine preventable notifiable diseases		Vaccine-preventable disease (VPD) - Meningococcal		Meningococcal notification (clinical or lab confirmed) per 100,000 10 – 24 y
Azzopardi 2018	Reporting framework for Indigenous adolescents in Australia	Australia	University of Melbourne, Murdoch children's research institute (Acad)	Indigenous		Health outcomes		Diseases and injuries		Communicable - Vaccine preventable notifiable diseases		Vaccine-preventable disease (VPD) - Influenza		Influenza notification (lab. confirmed) per 100,000 10 – 24 y
Azzopardi 2018	Reporting framework for Indigenous adolescents in Australia	Australia	University of Melbourne, Murdoch children's research institute (Acad)	Indigenous		Health outcomes		Diseases and injuries		Nutritional diseases		Iodine deficiency		Population prevalence of laboratory confirmed iodine deficiency (<50 μg/L) 18– 24 y
Azzopardi 2018	Reporting framework for Indigenous adolescents in Australia	Australia	University of Melbourne, Murdoch children's research institute (Acad)	Indigenous		Health outcomes		Diseases and injuries		Nutritional diseases		Iron deficiency anemia		Population prevalence of laboratory confirmed anemia (Hb <110g/L pregnant, <120g/L females, 130g/L males) 18 – 24 y
Azzopardi 2018	Reporting framework for Indigenous adolescents in Australia	Australia	University of Melbourne, Murdoch children's research institute (Acad)	Indigenous		Health outcomes		Diseases and injuries		Nutritional diseases		Vitamin D deficiency		Population prevalence of laboratory confirmed vitamin D deficiency (<50nmol/L) 18 – 24 y
Azzopardi 2018	Reporting framework for Indigenous adolescents in Australia	Australia	University of Melbourne, Murdoch children's research institute (Acad)	Indigenous		Health outcomes		Diseases and injuries		Maternal/obstetric disorders		Pregnancy rate (denominator)		Hospital separations due to childbirth, miscarriage or post abortion care (ICD10 Z37 O00-O08, any position) per 1,000 females per annum
Azzopardi 2018	Reporting framework for Indigenous adolescents in Australia	Australia	University of Melbourne, Murdoch children's research institute (Acad)	Indigenous		Health outcomes		Diseases and injuries		Maternal/obstetric disorders		Live child birth rate (denominator)		Hospital separations due to childbirth (ICD10 Z37, any position) per 1,000 p.a.
Azzopardi 2018	Reporting framework for Indigenous adolescents in Australia	Australia	University of Melbourne, Murdoch children's research institute (Acad)	Indigenous		Health outcomes		Diseases and injuries		Maternal/obstetric disorders		Maternal hemorrhage		Percentage of births complicated by maternal hemorrhage (ICD10 O44.1, O45-O46, O67, O72 principal or additional diagnosis) 10 – 24 y
Azzopardi 2018	Reporting framework for Indigenous adolescents in Australia	Australia	University of Melbourne, Murdoch children's research institute (Acad)	Indigenous		Health outcomes		Diseases and injuries		Maternal/obstetric disorders		Maternal sepsis		Percentage of births complicated by maternal sepsis (ICD10 O85-O86 principal or additional diagnosis) 10 – 24 y
Azzopardi 2018	Reporting framework for Indigenous adolescents in Australia	Australia	University of Melbourne, Murdoch children's research institute (Acad)	Indigenous		Health outcomes		Diseases and injuries		Maternal/obstetric disorders		Hypertensive disorders of pregnancy		Percentage of births complicated by hypertension (ICD10 O10-O16 principal or additional diagnosis) 10 – 24 y
Azzopardi 2018	Reporting framework for Indigenous adolescents in Australia	Australia	University of Melbourne, Murdoch children's research institute (Acad)	Indigenous		Health outcomes		Diseases and injuries		Maternal/obstetric disorders		Obstructed labor		Percentage of births complicated by obstructed labor (ICD10 O64-O66 principal or additional diagnosis) 10 – 24 y
Azzopardi 2018	Reporting framework for Indigenous adolescents in Australia	Australia	University of Melbourne, Murdoch children's research institute (Acad)	Indigenous		Health outcomes		Diseases and injuries		Maternal/obstetric disorders		Caesarean section		Percentage of births delivered by Caesarean section (ICD10 O82 principal or additional diagnosis) 10 – 24 y
Azzopardi 2018	Reporting framework for Indigenous adolescents in Australia	Australia	University of Melbourne, Murdoch children's research institute (Acad)	Indigenous		Health outcomes		Diseases and injuries		Maternal/obstetric disorders		Abortion		Hospital separations due to miscarriage or post abortion care (ICD10 O00-O08) per 1,000 10 – 24 y
Azzopardi 2018	Reporting framework for Indigenous adolescents in Australia	Australia	University of Melbourne, Murdoch children's research institute (Acad)	Indigenous		Health outcomes		Diseases and injuries		Maternal/obstetric disorders		Gestational diabetes		Percentage of births complicated by gestational diabetes (ICD10 O24 principal or additional diagnosis) 10 – 24 y
Azzopardi 2018	Reporting framework for Indigenous adolescents in Australia	Australia	University of Melbourne, Murdoch children's research institute (Acad)	Indigenous		Health outcomes		Diseases and injuries		Noncommunicable disease (NCD) - Cancer		Malignant cancers (all types)		Registered cancer cases (ICD10 C00-C97, D45-D46, D47.1, D47.3) per 100,000 p.a. 10 – 24 y
Azzopardi 2018	Reporting framework for Indigenous adolescents in Australia	Australia	University of Melbourne, Murdoch children's research institute (Acad)	Indigenous		Health outcomes		Diseases and injuries		Noncommunicable disease (NCD) - Cancer		Lymphoma		Registered lymphoma cases (ICD10 C81-85) per 100,000 p.a. 10 – 24 y
Azzopardi 2018	Reporting framework for Indigenous adolescents in Australia	Australia	University of Melbourne, Murdoch children's research institute (Acad)	Indigenous		Health outcomes		Diseases and injuries		Noncommunicable disease (NCD) - Cancer		Leukemia		Registered leukemia cases (ICD10 C91-C95) per 100,000 p.a. 10 – 24 y
Azzopardi 2018	Reporting framework for Indigenous adolescents in Australia	Australia	University of Melbourne, Murdoch children's research institute (Acad)	Indigenous		Health outcomes		Diseases and injuries		Noncommunicable disease (NCD) - Cancer		Endocrine		Registered endocrine cancer cases including thyroid (ICD10 C73-C75) per 100,000 p.a. 10 – 24 y
Azzopardi 2018	Reporting framework for Indigenous adolescents in Australia	Australia	University of Melbourne, Murdoch children's research institute (Acad)	Indigenous		Health outcomes		Diseases and injuries		Noncommunicable disease (NCD) - Cancer		Male genital		Registered male genital cancer cases including testis (ICD10 C60-C63) per 100,000 males p.a. 10 – 24 y
Azzopardi 2018	Reporting framework for Indigenous adolescents in Australia	Australia	University of Melbourne, Murdoch children's research institute (Acad)	Indigenous		Health outcomes		Diseases and injuries		Noncommunicable disease (NCD) - Cancer		Female genital		Registered female genital cancer cases including cervix (ICD10 C51-58) per 100,000 females p.a. 10 – 24 y
Azzopardi 2018	Reporting framework for Indigenous adolescents in Australia	Australia	University of Melbourne, Murdoch children's research institute (Acad)	Indigenous		Health outcomes		Diseases and injuries		Noncommunicable disease (NCD) - Cancer		Central nervous system		Registered brain and central nervous system cancer cases (ICD10 C70-C72) per 100,000 p.a. 10 – 24 y
Azzopardi 2018	Reporting framework for Indigenous adolescents in Australia	Australia	University of Melbourne, Murdoch children's research institute (Acad)	Indigenous		Health outcomes		Diseases and injuries		Noncommunicable disease (NCD) - Cancer		Bone cancer		Registered bone cancer cases (ICD10 C40-C41) per 100,000 p.a. 10 – 24 y
Azzopardi 2018	Reporting framework for Indigenous adolescents in Australia	Australia	University of Melbourne, Murdoch children's research institute (Acad)	Indigenous		Health outcomes		Diseases and injuries		Noncommunicable disease (NCD) - Cancer		Melanoma and skin cancer		Registered melanoma and skin cancer cases (ICD10 C43-C44) per 100,000 p.a. 10 – 24 y
Azzopardi 2018	Reporting framework for Indigenous adolescents in Australia	Australia	University of Melbourne, Murdoch children's research institute (Acad)	Indigenous		Health outcomes		Diseases and injuries		Noncommunicable disease (NCD) - Cardiovascular		Rheumatic heart disease		Proportion 10 – 24 y who self-report ever having had rheumatic heart disease (prompted)
Azzopardi 2018	Reporting framework for Indigenous adolescents in Australia	Australia	University of Melbourne, Murdoch children's research institute (Acad)	Indigenous		Health outcomes		Diseases and injuries		Noncommunicable disease (NCD) - Cardiovascular		Ischemic heart disease		Hospital separation due to ischemic heart disease (ICD10 – I20-I25) per 100,000 p.a. 10 – 24 y
Azzopardi 2018	Reporting framework for Indigenous adolescents in Australia	Australia	University of Melbourne, Murdoch children's research institute (Acad)	Indigenous		Health outcomes		Diseases and injuries		Noncommunicable disease (NCD) - Cardiovascular		Cerebrovascular accident		Hospital separation due to cerebrovascular disease (ICD10 I60-I69) per 100,000 p.a. 10 – 24 y
Azzopardi 2018	Reporting framework for Indigenous adolescents in Australia	Australia	University of Melbourne, Murdoch children's research institute (Acad)	Indigenous		Health outcomes		Diseases and injuries		Noncommunicable disease (NCD) - Cardiovascular		Cardiomyopathy		Hospital separation due to cardiomyopathy (ICD10 I42) per 100,000 p.a. 10 –24 y
Azzopardi 2018	Reporting framework for Indigenous adolescents in Australia	Australia	University of Melbourne, Murdoch children's research institute (Acad)	Indigenous		Health outcomes		Diseases and injuries		Noncommunicable disease (NCD) - Cardiovascular		Pericarditis and myocarditis		Hospital separation due to pericarditis or myocarditis (ICD10 I30-I32, I40) per 100,000 p.a. 10 – 24 y
Azzopardi 2018	Reporting framework for Indigenous adolescents in Australia	Australia	University of Melbourne, Murdoch children's research institute (Acad)	Indigenous		Health outcomes		Diseases and injuries		Noncommunicable disease (NCD) - Cardiovascular		Endocarditis		Hospital separation due to endocarditis (ICD10 I33, I38) per 100,000 p.a. 10 –24 y
Azzopardi 2018	Reporting framework for Indigenous adolescents in Australia	Australia	University of Melbourne, Murdoch children's research institute (Acad)	Indigenous		Health outcomes		Diseases and injuries		Noncommunicable disease (NCD) - Respiratory		Chronic obstructive pulmonary disease		Self-reported bronchitis >6 months duration (prompted, population prevalence) 10 – 24 y
Azzopardi 2018	Reporting framework for Indigenous adolescents in Australia	Australia	University of Melbourne, Murdoch children's research institute (Acad)	Indigenous		Health outcomes		Diseases and injuries		Noncommunicable disease (NCD) - Respiratory		Bronchiectasis (non-cystic fibrosis)		Hospital separation due to bronchiectasis (ICD10 J47 principal, J20 with J47) per 100,000 p.a. 10 – 24 y
Azzopardi 2018	Reporting framework for Indigenous adolescents in Australia	Australia	University of Melbourne, Murdoch children's research institute (Acad)	Indigenous		Health outcomes		Diseases and injuries		Noncommunicable disease (NCD) - Respiratory		Asthma		1) Self-reported current asthma (prompted, population prevalence) 10 – 24 y 2) Hospital separation due to asthma (ICD10 J45-J46) per 100,000 p.a. 10 – 24 y
Azzopardi 2018	Reporting framework for Indigenous adolescents in Australia	Australia	University of Melbourne, Murdoch children's research institute (Acad)	Indigenous		Health outcomes		Diseases and injuries		Noncommunicable disease (NCD) - Respiratory		Hay fever and allergic rhinitis		Self-reported allergic rhinitis (hay fever) (prompted, population prevalence) 10 – 24 y
Azzopardi 2018	Reporting framework for Indigenous adolescents in Australia	Australia	University of Melbourne, Murdoch children's research institute (Acad)	Indigenous		Health outcomes		Diseases and injuries		Noncommunicable disease (NCD) - Respiratory		Chronic sinusitis		Self-reported chronic sinusitis or sinus allergy (prompted, population prevalence) 10 – 24 y
Azzopardi 2018	Reporting framework for Indigenous adolescents in Australia	Australia	University of Melbourne, Murdoch children's research institute (Acad)	Indigenous		Health outcomes		Diseases and injuries		Noncommunicable disease (NCD) - Gastrointestinal		Non-infective inflammatory bowel disease		Hospital separation due to inflammatory bowel disease (ICD10 K50-K52) per 100,000 p.a. 10 – 24 y
Azzopardi 2018	Reporting framework for Indigenous adolescents in Australia	Australia	University of Melbourne, Murdoch children's research institute (Acad)	Indigenous		Health outcomes		Diseases and injuries		Noncommunicable disease (NCD) - Gastrointestinal		Gastrointestinal ulcer		Self-reported gastrointestinal ulcer (prompted, population prevalence) 10 – 24y
Azzopardi 2018	Reporting framework for Indigenous adolescents in Australia	Australia	University of Melbourne, Murdoch children's research institute (Acad)	Indigenous		Health outcomes		Diseases and injuries		Noncommunicable disease (NCD) - Neurological		Epilepsy		Self-reported epilepsy (prompted, population prevalence) 10 – 24 y
Azzopardi 2018	Reporting framework for Indigenous adolescents in Australia	Australia	University of Melbourne, Murdoch children's research institute (Acad)	Indigenous		Health outcomes		Diseases and injuries		Noncommunicable disease (NCD) - Neurological		Migraine		Self-reported migraine (prompted, population prevalence) 10 – 24 y
Azzopardi 2018	Reporting framework for Indigenous adolescents in Australia	Australia	University of Melbourne, Murdoch children's research institute (Acad)	Indigenous		Health outcomes		Diseases and injuries		Noncommunicable disease (NCD) - Neurological		Tension type headache
Azzopardi 2018	Reporting framework for Indigenous adolescents in Australia	Australia	University of Melbourne, Murdoch children's research institute (Acad)	Indigenous		Health outcomes		Diseases and injuries		Noncommunicable disease (NCD) - Mental & behavioural		Schizophrenia and psychosis		Hospital separation due to schizophrenia and related disorders (ICD10 F20-F29) per 100,000 p.a. 10 – 24 y
Azzopardi 2018	Reporting framework for Indigenous adolescents in Australia	Australia	University of Melbourne, Murdoch children's research institute (Acad)	Indigenous		Health outcomes		Diseases and injuries		Noncommunicable disease (NCD) - Mental & behavioural		Alcohol use disorder		Hospital separation due to alcohol (ICD10 F10) per 100,000 p.a. 10 – 24 y
Azzopardi 2018	Reporting framework for Indigenous adolescents in Australia	Australia	University of Melbourne, Murdoch children's research institute (Acad)	Indigenous		Health outcomes		Diseases and injuries		Noncommunicable disease (NCD) - Mental & behavioural		Substance use disorder		Hospital separation due to illicit substance use (ICD10 F11-F16, F18-F19) per 100,000 p.a. 10 – 24 y
Azzopardi 2018	Reporting framework for Indigenous adolescents in Australia	Australia	University of Melbourne, Murdoch children's research institute (Acad)	Indigenous		Health outcomes		Diseases and injuries		Noncommunicable disease (NCD) - Mental & behavioural		Psychological distress		Proportion reporting high levels of psychological distress (K5≥12/20) 18 – 24 y
Azzopardi 2018	Reporting framework for Indigenous adolescents in Australia	Australia	University of Melbourne, Murdoch children's research institute (Acad)	Indigenous		Health outcomes		Diseases and injuries		Noncommunicable disease (NCD) - Mental & behavioural		Depression (includes dysthymia)		1) Self-reported depression or depressed mood >6 months (prompted, population prevalence) 15 – 24 y 2) Hospital separation due to depressive mood disorder (ICD10 F32-F34) per 100,000 p.a. 10 – 24 y
Azzopardi 2018	Reporting framework for Indigenous adolescents in Australia	Australia	University of Melbourne, Murdoch children's research institute (Acad)	Indigenous		Health outcomes		Diseases and injuries		Noncommunicable disease (NCD) - Mental & behavioural		Bipolar mood disorder		Hospital separation due to bipolar mood disorder (ICD10 F30-F31) per 100,000 p.a. 10 – 24 y
Azzopardi 2018	Reporting framework for Indigenous adolescents in Australia	Australia	University of Melbourne, Murdoch children's research institute (Acad)	Indigenous		Health outcomes		Diseases and injuries		Noncommunicable disease (NCD) - Mental & behavioural		Non-reactive anxiety disorder		Hospital separation due to anxiety disorders, excluding reactive stress (ICD10 F40-F42, F44) per 100,000 p.a. 10 – 24 y
Azzopardi 2018	Reporting framework for Indigenous adolescents in Australia	Australia	University of Melbourne, Murdoch children's research institute (Acad)	Indigenous		Health outcomes		Diseases and injuries		Noncommunicable disease (NCD) - Mental & behavioural		Reactive stress		Hospital separation due to reactive stress (ICD10 F43) per 100,000 p.a. 10 – 24 y
Azzopardi 2018	Reporting framework for Indigenous adolescents in Australia	Australia	University of Melbourne, Murdoch children's research institute (Acad)	Indigenous		Health outcomes		Diseases and injuries		Noncommunicable disease (NCD) - Mental & behavioural		Eating disorder		Hospital separation due to eating disorder (ICD10 F50) per 100,000 p.a. 10 –24 y
Azzopardi 2018	Reporting framework for Indigenous adolescents in Australia	Australia	University of Melbourne, Murdoch children's research institute (Acad)	Indigenous		Health outcomes		Diseases and injuries		Noncommunicable disease (NCD) - Mental & behavioural		Autism spectrum disorder
Azzopardi 2018	Reporting framework for Indigenous adolescents in Australia	Australia	University of Melbourne, Murdoch children's research institute (Acad)	Indigenous		Health outcomes		Diseases and injuries		Noncommunicable disease (NCD) - Mental & behavioural		Attention-deficit/hyperactivity disorder (ADHD)		High risk of clinically significant hyperactivity, population prevalence, 12 – 17 y
Azzopardi 2018	Reporting framework for Indigenous adolescents in Australia	Australia	University of Melbourne, Murdoch children's research institute (Acad)	Indigenous		Health outcomes		Diseases and injuries		Noncommunicable disease (NCD) - Mental & behavioural		Conduct disorder		High risk of clinically significant conduct disorder, population prevalence, 12 –17 y
Azzopardi 2018	Reporting framework for Indigenous adolescents in Australia	Australia	University of Melbourne, Murdoch children's research institute (Acad)	Indigenous		Health outcomes		Diseases and injuries		Noncommunicable disease (NCD) - Mental & behavioural		Intellectual disability		Reported difficulty in learning or understanding, pop. prevalence 10 – 24 y
Azzopardi 2018	Reporting framework for Indigenous adolescents in Australia	Australia	University of Melbourne, Murdoch children's research institute (Acad)	Indigenous		Health outcomes		Diseases and injuries		Noncommunicable disease (NCD) - Endocrine and hematological conditions		Diabetes		Population prevalence of measured diabetes (HbA1c ≥6.5%) 18 – 24 y
Azzopardi 2018	Reporting framework for Indigenous adolescents in Australia	Australia	University of Melbourne, Murdoch children's research institute (Acad)	Indigenous		Health outcomes		Diseases and injuries		Noncommunicable disease (NCD) - Endocrine and hematological conditions		Diabetes complications		Hospital separation due to diabetes (ICD10 E10, E11, E13, E14) per 100,000 p.a. 10 – 24 y
Azzopardi 2018	Reporting framework for Indigenous adolescents in Australia	Australia	University of Melbourne, Murdoch children's research institute (Acad)	Indigenous		Health outcomes		Diseases and injuries		Noncommunicable disease (NCD) - Endocrine and hematological conditions		Diabetes - type 2		Hospital separation due to diabetes (ICD10 E11) per 100,000 p.a. 10 – 24 y
Azzopardi 2018	Reporting framework for Indigenous adolescents in Australia	Australia	University of Melbourne, Murdoch children's research institute (Acad)	Indigenous		Health outcomes		Diseases and injuries		Noncommunicable disease (NCD) - Endocrine and hematological conditions		Polycystic ovarian syndrome
Azzopardi 2018	Reporting framework for Indigenous adolescents in Australia	Australia	University of Melbourne, Murdoch children's research institute (Acad)	Indigenous		Health outcomes		Diseases and injuries		Noncommunicable disease (NCD) - Endocrine and hematological conditions		Thyroid disorders		Self-reported thyroid trouble or goiter (prompted, population prevalence) 10– 24 y
Azzopardi 2018	Reporting framework for Indigenous adolescents in Australia	Australia	University of Melbourne, Murdoch children's research institute (Acad)	Indigenous		Health outcomes		Diseases and injuries		Noncommunicable disease (NCD) - Endocrine and hematological conditions		Thalassemia
Azzopardi 2018	Reporting framework for Indigenous adolescents in Australia	Australia	University of Melbourne, Murdoch children's research institute (Acad)	Indigenous		Health outcomes		Diseases and injuries		Noncommunicable disease (NCD) - Urogenital conditions		Acute glomerulonephritis		Hospital separation due to acute glomerulonephritis (ICD10 N00-01) per 100,000 p.a. 10 – 24 y
Azzopardi 2018	Reporting framework for Indigenous adolescents in Australia	Australia	University of Melbourne, Murdoch children's research institute (Acad)	Indigenous		Health outcomes		Diseases and injuries		Noncommunicable disease (NCD) - Urogenital conditions		Chronic kidney disease		Self-reported chronic renal disease (prompted, population prevalence) 10 – 24 y
Azzopardi 2018	Reporting framework for Indigenous adolescents in Australia	Australia	University of Melbourne, Murdoch children's research institute (Acad)	Indigenous		Health outcomes		Diseases and injuries		Noncommunicable disease (NCD) - Urogenital conditions		Urinary calculus		Self-reported kidney stones (prompted, population prevalence) 10 – 24 y
Azzopardi 2018	Reporting framework for Indigenous adolescents in Australia	Australia	University of Melbourne, Murdoch children's research institute (Acad)	Indigenous		Health outcomes		Diseases and injuries		Noncommunicable disease (NCD) - Urogenital conditions		Uterine fibroids		Hospital separation due to fibroids (ICD10 D25, (principal or additional diagnosis) per 100,000 p.a. 10 – 24 y
Azzopardi 2018	Reporting framework for Indigenous adolescents in Australia	Australia	University of Melbourne, Murdoch children's research institute (Acad)	Indigenous		Health outcomes		Diseases and injuries		Noncommunicable disease (NCD) - Urogenital conditions		Genital prolapse
Azzopardi 2018	Reporting framework for Indigenous adolescents in Australia	Australia	University of Melbourne, Murdoch children's research institute (Acad)	Indigenous		Health outcomes		Diseases and injuries		Noncommunicable disease (NCD) - Urogenital conditions		Premenstrual syndrome
Azzopardi 2018	Reporting framework for Indigenous adolescents in Australia	Australia	University of Melbourne, Murdoch children's research institute (Acad)	Indigenous		Health outcomes		Diseases and injuries		Noncommunicable disease (NCD) - Urogenital conditions		Pelvic inflammatory disease		Hospital separation due to pelvic inflammatory disease (ICD10 N70, N73, N74) per 100,000 p.a. 10 – 24 y
Azzopardi 2018	Reporting framework for Indigenous adolescents in Australia	Australia	University of Melbourne, Murdoch children's research institute (Acad)	Indigenous		Health outcomes		Diseases and injuries		Noncommunicable disease (NCD) - Musculoskeletal and skin		Rheumatoid arthritis		Self-reported rheumatoid arthritis > 6 months duration (prompted, population prevalence) 10 – 24 y
Azzopardi 2018	Reporting framework for Indigenous adolescents in Australia	Australia	University of Melbourne, Murdoch children's research institute (Acad)	Indigenous		Health outcomes		Diseases and injuries		Noncommunicable disease (NCD) - Musculoskeletal and skin		Osteoarthritis		Self-reported osteoarthritis >6 months duration (prompted, population prevalence) 10 – 24 y
Azzopardi 2018	Reporting framework for Indigenous adolescents in Australia	Australia	University of Melbourne, Murdoch children's research institute (Acad)	Indigenous		Health outcomes		Diseases and injuries		Noncommunicable disease (NCD) - Musculoskeletal and skin		Low back pain		Self-reported back pain or slipped disc >6 months duration (prompted, population prevalence) 10 – 24 y
Azzopardi 2018	Reporting framework for Indigenous adolescents in Australia	Australia	University of Melbourne, Murdoch children's research institute (Acad)	Indigenous		Health outcomes		Diseases and injuries		Noncommunicable disease (NCD) - Musculoskeletal and skin		Neck pain
Azzopardi 2018	Reporting framework for Indigenous adolescents in Australia	Australia	University of Melbourne, Murdoch children's research institute (Acad)	Indigenous		Health outcomes		Diseases and injuries		Noncommunicable disease (NCD) - Musculoskeletal and skin		Hernia		Self-reported hernia (prompted, population prevalence) 10 – 24 y
Azzopardi 2018	Reporting framework for Indigenous adolescents in Australia	Australia	University of Melbourne, Murdoch children's research institute (Acad)	Indigenous		Health outcomes		Diseases and injuries		Noncommunicable disease (NCD) - Musculoskeletal and skin		Systemic Lupus Erythematous (SLE)		Hospital separation due to systemic lupus erythematous (ICD10 M32.1, M32.8, M32.9) per 100,000 p.a. 10 – 24 y
Azzopardi 2018	Reporting framework for Indigenous adolescents in Australia	Australia	University of Melbourne, Murdoch children's research institute (Acad)	Indigenous		Health outcomes		Diseases and injuries		Noncommunicable disease (NCD) - Musculoskeletal and skin		Eczema
Azzopardi 2018	Reporting framework for Indigenous adolescents in Australia	Australia	University of Melbourne, Murdoch children's research institute (Acad)	Indigenous		Health outcomes		Diseases and injuries		Noncommunicable disease (NCD) - Musculoskeletal and skin		Psoriasis		Self-reported psoriasis (prompted, population prevalence) 10 – 24 y
Azzopardi 2018	Reporting framework for Indigenous adolescents in Australia	Australia	University of Melbourne, Murdoch children's research institute (Acad)	Indigenous		Health outcomes		Diseases and injuries		Noncommunicable disease (NCD) - Musculoskeletal and skin		Acne vulgaris
Azzopardi 2018	Reporting framework for Indigenous adolescents in Australia	Australia	University of Melbourne, Murdoch children's research institute (Acad)	Indigenous		Health outcomes		Diseases and injuries		Noncommunicable disease (NCD) - Musculoskeletal and skin		Alopecia areata
Azzopardi 2018	Reporting framework for Indigenous adolescents in Australia	Australia	University of Melbourne, Murdoch children's research institute (Acad)	Indigenous		Health outcomes		Diseases and injuries		Noncommunicable disease (NCD) - Musculoskeletal and skin		Pruritis
Azzopardi 2018	Reporting framework for Indigenous adolescents in Australia	Australia	University of Melbourne, Murdoch children's research institute (Acad)	Indigenous		Health outcomes		Diseases and injuries		Noncommunicable disease (NCD) - Musculoskeletal and skin		Urticaria
Azzopardi 2018	Reporting framework for Indigenous adolescents in Australia	Australia	University of Melbourne, Murdoch children's research institute (Acad)	Indigenous		Health outcomes		Diseases and injuries		Noncommunicable disease (NCD) - Allergies		Food allergy		Self-reported food allergy (prompted, population prevalence) 10 – 24 y
Azzopardi 2018	Reporting framework for Indigenous adolescents in Australia	Australia	University of Melbourne, Murdoch children's research institute (Acad)	Indigenous		Health outcomes		Diseases and injuries		Noncommunicable disease (NCD) - Allergies		Drug allergy		Self-reported drug allergy (prompted, population prevalence) 10 – 24 y
Azzopardi 2018	Reporting framework for Indigenous adolescents in Australia	Australia	University of Melbourne, Murdoch children's research institute (Acad)	Indigenous		Health outcomes		Diseases and injuries		Noncommunicable disease (NCD) - Allergies		Other allergy		Self-reported non-food non-drug allergy (prompted, population prevalence) 10 – 24 y
Azzopardi 2018	Reporting framework for Indigenous adolescents in Australia	Australia	University of Melbourne, Murdoch children's research institute (Acad)	Indigenous		Health outcomes		Diseases and injuries		Noncommunicable disease (NCD) - Allergies		Anaphylaxis		Hospital separation due to anaphylaxis (ICD10 T78.0, T78.2, T88.6) per 100,000 p.a. 10 – 24 y
Azzopardi 2018	Reporting framework for Indigenous adolescents in Australia	Australia	University of Melbourne, Murdoch children's research institute (Acad)	Indigenous		Health outcomes		Diseases and injuries		Noncommunicable disease (NCD) - Sense organ		Refractive/accommodation vision defect		Self-reported corrected or uncorrected visual defect (prompted, population prevalence) 10 – 24 y
Azzopardi 2018	Reporting framework for Indigenous adolescents in Australia	Australia	University of Melbourne, Murdoch children's research institute (Acad)	Indigenous		Health outcomes		Diseases and injuries		Noncommunicable disease (NCD) - Sense organ		Hearing loss		Self-reported partial or complete deafness (prompted, population prevalence) 10 – 24 y
Azzopardi 2018	Reporting framework for Indigenous adolescents in Australia	Australia	University of Melbourne, Murdoch children's research institute (Acad)	Indigenous		Health outcomes		Diseases and injuries		Noncommunicable disease (NCD) - Sense organ		Sight, hearing or speech related disability		Self-reported problem with vision, hearing or speech (prompted, population prevalence) 10 – 24 y
Azzopardi 2018	Reporting framework for Indigenous adolescents in Australia	Australia	University of Melbourne, Murdoch children's research institute (Acad)	Indigenous		Health outcomes		Diseases and injuries		Noncommunicable disease (NCD) - Oral disorders		Dental caries		Hospital separation due to dental caries (ICD10 K02) per 100,000 p.a. 10 – 24 y
Azzopardi 2018	Reporting framework for Indigenous adolescents in Australia	Australia	University of Melbourne, Murdoch children's research institute (Acad)	Indigenous		Health outcomes		Diseases and injuries		Noncommunicable disease (NCD) - Oral disorders		Periodontal disease		Hospital separation due to periodontal disease (ICD10 K05) per 100,000 p.a. 10 – 24 y
Azzopardi 2018	Reporting framework for Indigenous adolescents in Australia	Australia	University of Melbourne, Murdoch children's research institute (Acad)	Indigenous		Health outcomes		Diseases and injuries		Noncommunicable disease (NCD) - Oral disorders		Edentulism		Self-reported tooth extracted by a dentist (prompted, population prevalence) 15 – 24 y
Azzopardi 2018	Reporting framework for Indigenous adolescents in Australia	Australia	University of Melbourne, Murdoch children's research institute (Acad)	Indigenous		Health outcomes		Diseases and injuries		Noncommunicable disease (NCD) - Congenital		Congenital anomalies
Azzopardi 2018	Reporting framework for Indigenous adolescents in Australia	Australia	University of Melbourne, Murdoch children's research institute (Acad)	Indigenous		Health outcomes		Diseases and injuries		Injuries - Unintentional		Injury (all cause, intentional and unintentional)		Hospital separation due to injury or poisoning (ICD10 S00-T75, T79) per 100,000 p.a. 10 – 24 y
Azzopardi 2018	Reporting framework for Indigenous adolescents in Australia	Australia	University of Melbourne, Murdoch children's research institute (Acad)	Indigenous		Health outcomes		Diseases and injuries		Injuries - Unintentional		Injury of undetermined intent		Hospital separation due to injury of undetermined intent (ICD10 Y10-Y34) per 100,000 p.a. 10 – 24 y
Azzopardi 2018	Reporting framework for Indigenous adolescents in Australia	Australia	University of Melbourne, Murdoch children's research institute (Acad)	Indigenous		Health outcomes		Diseases and injuries		Injuries - Unintentional		Road traffic injury (all types)		Hospital separation due to road traffic injury (ICD10 V00-V89) per 100,000 p.a. 10 – 24 y
Azzopardi 2018	Reporting framework for Indigenous adolescents in Australia	Australia	University of Melbourne, Murdoch children's research institute (Acad)	Indigenous		Health outcomes		Diseases and injuries		Injuries - Unintentional		Pedestrian injury by road vehicle		Hospital separation due to pedestrian injury (ICD10 V00-V09) per 100,000 p.a. 10 – 24 y
Azzopardi 2018	Reporting framework for Indigenous adolescents in Australia	Australia	University of Melbourne, Murdoch children's research institute (Acad)	Indigenous		Health outcomes		Diseases and injuries		Injuries - Unintentional		Bicycle injury		Hospital separation due to bicycle injury (ICD10 V10-V19) per 100,000 p.a. 10– 24 y
Azzopardi 2018	Reporting framework for Indigenous adolescents in Australia	Australia	University of Melbourne, Murdoch children's research institute (Acad)	Indigenous		Health outcomes		Diseases and injuries		Injuries - Unintentional		Motorized vehicle with 2 wheels (motorcycles)		Hospital separation due to motorcycle injury (ICD10 V20-V29) per 100,000 p.a. 10 – 24 y
Azzopardi 2018	Reporting framework for Indigenous adolescents in Australia	Australia	University of Melbourne, Murdoch children's research institute (Acad)	Indigenous		Health outcomes		Diseases and injuries		Injuries - Unintentional		Motorized vehicle with 3 or more wheels		1) Hospital separation due to three-wheeled vehicle injury (ICD10 V30-V39) per 100,000 p.a. 10 – 24 y 2) Hospital separation due to car accident (ICD10 V40-V49) per 100,000 p.a. 10 –24 y 3) Hospital separation due to bus, truck and other vehicle injury (ICD10 V50-V89) per 100,000 p.a. 10 – 24 y
Azzopardi 2018	Reporting framework for Indigenous adolescents in Australia	Australia	University of Melbourne, Murdoch children's research institute (Acad)	Indigenous		Health outcomes		Diseases and injuries		Injuries - Unintentional		Falls		Hospital separation due to falls (ICD10 W00-W19) per 100,000 p.a. 10 – 24 y
Azzopardi 2018	Reporting framework for Indigenous adolescents in Australia	Australia	University of Melbourne, Murdoch children's research institute (Acad)	Indigenous		Health outcomes		Diseases and injuries		Injuries - Unintentional		Drowning		Hospital separation due to drowning (ICD10 W65-W74) 100,000 p.a. 10 – 24 y
Azzopardi 2018	Reporting framework for Indigenous adolescents in Australia	Australia	University of Melbourne, Murdoch children's research institute (Acad)	Indigenous		Health outcomes		Diseases and injuries		Injuries - Unintentional		Fire, heat and hot substances		Hospital separation due to fire and heat-related injury (ICD10 X00-X19) per 100,000 p.a. 10 – 24 y
Azzopardi 2018	Reporting framework for Indigenous adolescents in Australia	Australia	University of Melbourne, Murdoch children's research institute (Acad)	Indigenous		Health outcomes		Diseases and injuries		Injuries - Unintentional		Accidental poisoning		Hospital separation due to accidental poisoning (ICD10 X40-X49) per 100,000 p.a. 10 – 24 y
Azzopardi 2018	Reporting framework for Indigenous adolescents in Australia	Australia	University of Melbourne, Murdoch children's research institute (Acad)	Indigenous		Health outcomes		Diseases and injuries		Injuries - Unintentional		Adverse medical events
Azzopardi 2018	Reporting framework for Indigenous adolescents in Australia	Australia	University of Melbourne, Murdoch children's research institute (Acad)	Indigenous		Health outcomes		Diseases and injuries		Injuries - Intentional		Self-harm		Hospital separation due to self-harm (ICD10 X60-X84) 100,000 p.a. 10 – 24 y
Azzopardi 2018	Reporting framework for Indigenous adolescents in Australia	Australia	University of Melbourne, Murdoch children's research institute (Acad)	Indigenous		Health outcomes		Diseases and injuries		Injuries - Intentional		Assault (all mechanisms)		Hospital separation due to assault (ICD10 X85-Y09) 100,000 p.a. 10 – 24 y
Azzopardi 2018	Reporting framework for Indigenous adolescents in Australia	Australia	University of Melbourne, Murdoch children's research institute (Acad)	Indigenous		Health outcomes		Diseases and injuries		Injuries - Intentional		Assault by sharp object		Hospital separation due to assault by sharp object (ICD10 X99) 100,000 p.a. 10– 24 y
Azzopardi 2018	Reporting framework for Indigenous adolescents in Australia	Australia	University of Melbourne, Murdoch children's research institute (Acad)	Indigenous		Health outcomes		Diseases and injuries		Injuries - Intentional		Assault by firearm		Hospital separation due to assault by firearm (ICD10 X93-X95) 100,000 p.a. 10– 24 y
Azzopardi 2018	Reporting framework for Indigenous adolescents in Australia	Australia	University of Melbourne, Murdoch children's research institute (Acad)	Indigenous		Health outcomes		Diseases and injuries		Injuries - Intentional		Assault by other mechanisms		Hospital separation due to assault by other mechanisms (ICD10 X85-X92, X96-X98) 100,000 p.a. 10 – 24 y
Azzopardi 2018	Reporting framework for Indigenous adolescents in Australia	Australia	University of Melbourne, Murdoch children's research institute (Acad)	Indigenous		Health risks		Nutritional		Iron deficiency		Serum ferritin < 15 μg/L, population prevalence 18 – 24 y
Azzopardi 2018	Reporting framework for Indigenous adolescents in Australia	Australia	University of Melbourne, Murdoch children's research institute (Acad)	Indigenous		Health risks		Nutritional		Underweight		Underweight (age and gender specific cut-off equivalent to a BMI of < 18.5 kg/m2 at age 18 years), population prevalence 10 - 24 y
Azzopardi 2018	Reporting framework for Indigenous adolescents in Australia	Australia	University of Melbourne, Murdoch children's research institute (Acad)	Indigenous		Health risks		Substance use		Tobacco smoking		Self reported current smoker, population prevalence 15 – 24 y
Azzopardi 2018	Reporting framework for Indigenous adolescents in Australia	Australia	University of Melbourne, Murdoch children's research institute (Acad)	Indigenous		Health risks		Substance use		Tobacco smoking		Proportion of current smokers who attempted to quit last 12m, 15 – 24 y
Azzopardi 2018	Reporting framework for Indigenous adolescents in Australia	Australia	University of Melbourne, Murdoch children's research institute (Acad)	Indigenous		Health risks		Substance use		Alcohol use		Self reported ≥ 5 standard drinks on a single occasion last 12m, 15 – 24 y
Azzopardi 2018	Reporting framework for Indigenous adolescents in Australia	Australia	University of Melbourne, Murdoch children's research institute (Acad)	Indigenous		Health risks		Substance use		Illicit drug use		Self reported ever use of substances for non-medicinal purposes, 15 – 24 y
Azzopardi 2018	Reporting framework for Indigenous adolescents in Australia	Australia	University of Melbourne, Murdoch children's research institute (Acad)	Indigenous		Health risks		Substance use		Illicit drug use		Self reported stimulant (amphetamine, cocaine, ecstasy) last 12m, 15 – 24 y
Azzopardi 2018	Reporting framework for Indigenous adolescents in Australia	Australia	University of Melbourne, Murdoch children's research institute (Acad)	Indigenous		Health risks		Substance use		Illicit drug use		Self reported cannabis (marijuana, hashish, cannabis resin) last 12m, 15 – 24 y
Azzopardi 2018	Reporting framework for Indigenous adolescents in Australia	Australia	University of Melbourne, Murdoch children's research institute (Acad)	Indigenous		Health risks		Substance use		Illicit drug use		Self reported hallucinogen (synthetic or organic) use last 12m, 15 – 24 y
Azzopardi 2018	Reporting framework for Indigenous adolescents in Australia	Australia	University of Melbourne, Murdoch children's research institute (Acad)	Indigenous		Health risks		Substance use		Illicit drug use		Self reported opiate (heroin or methadone, not prescribed) last 12m, 15 – 24 y
Azzopardi 2018	Reporting framework for Indigenous adolescents in Australia	Australia	University of Melbourne, Murdoch children's research institute (Acad)	Indigenous		Health risks		Substance use		Illicit drug use		Self reported solvent (petrol or other inhalant) last 12m, 15 – 24 y
Azzopardi 2018	Reporting framework for Indigenous adolescents in Australia	Australia	University of Melbourne, Murdoch children's research institute (Acad)	Indigenous		Health risks		Substance use		Illicit drug use		Self reported analgesics or sedative use (not prescribed) last 12m, 15 -24 y
Azzopardi 2018	Reporting framework for Indigenous adolescents in Australia	Australia	University of Melbourne, Murdoch children's research institute (Acad)	Indigenous		Health risks		Substance use		Illicit drug use		Self reported needle/ syringe sharing amongst IVDU last year, 16 – 29y
Azzopardi 2018	Reporting framework for Indigenous adolescents in Australia	Australia	University of Melbourne, Murdoch children's research institute (Acad)	Indigenous		Health risks		Physiological risk		High fasting blood glucose		Fasting glucose ≥ 6.1 mmol/L, population prevalence 18 - 24 y
Azzopardi 2018	Reporting framework for Indigenous adolescents in Australia	Australia	University of Melbourne, Murdoch children's research institute (Acad)	Indigenous		Health risks		Physiological risk		High total cholesterol		Total cholesterol ≥ 5.5 mmol/L, population prevalence 18 – 24 y
Azzopardi 2018	Reporting framework for Indigenous adolescents in Australia	Australia	University of Melbourne, Murdoch children's research institute (Acad)	Indigenous		Health risks		Physiological risk		High body mass index		Overweight and obesity (age and gender specific cut-offs equivalent to a BMI ≥25 kg/m2 at age 18 years), population prevalence 10 - 24 y
Azzopardi 2018	Reporting framework for Indigenous adolescents in Australia	Australia	University of Melbourne, Murdoch children's research institute (Acad)	Indigenous		Health risks		Physiological risk		High body mass index		Obesity, population prevalence 10 – 24 y
Azzopardi 2018	Reporting framework for Indigenous adolescents in Australia	Australia	University of Melbourne, Murdoch children's research institute (Acad)	Indigenous		Health risks		Physiological risk		High blood pressure		Measured blood pressure ≥ 120 / 80 mmHg, population prevalence 10 – 24 y
Azzopardi 2018	Reporting framework for Indigenous adolescents in Australia	Australia	University of Melbourne, Murdoch children's research institute (Acad)	Indigenous		Health risks		Physiological risk		High blood pressure		Measured blood pressure ≥ 140 / 90 mmHg, population prevalence 18 – 24 y
Azzopardi 2018	Reporting framework for Indigenous adolescents in Australia	Australia	University of Melbourne, Murdoch children's research institute (Acad)	Indigenous		Health risks		Physiological risk		Low bone mineral density
Azzopardi 2018	Reporting framework for Indigenous adolescents in Australia	Australia	University of Melbourne, Murdoch children's research institute (Acad)	Indigenous		Health risks		Dietary risk		Diet low in fruit		Inadequate fruit intake (NHMRC 2013), population prevalence 10 -24 y
Azzopardi 2018	Reporting framework for Indigenous adolescents in Australia	Australia	University of Melbourne, Murdoch children's research institute (Acad)	Indigenous		Health risks		Dietary risk		Diet low in vegetables		Inadequate vegetable intake (NHMRC 2013), population prevalence 10 -24 y
Azzopardi 2018	Reporting framework for Indigenous adolescents in Australia	Australia	University of Melbourne, Murdoch children's research institute (Acad)	Indigenous		Health risks		Dietary risk		Diet low in whole grains
Azzopardi 2018	Reporting framework for Indigenous adolescents in Australia	Australia	University of Melbourne, Murdoch children's research institute (Acad)	Indigenous		Health risks		Dietary risk		Diet low in nuts and seeds
Azzopardi 2018	Reporting framework for Indigenous adolescents in Australia	Australia	University of Melbourne, Murdoch children's research institute (Acad)	Indigenous		Health risks		Dietary risk		Diet high in salt
Azzopardi 2018	Reporting framework for Indigenous adolescents in Australia	Australia	University of Melbourne, Murdoch children's research institute (Acad)	Indigenous		Health risks		Body image		Dieting behaviour		Self reported dieting behaviour for weight loss, prevalence 15 – 24 y
Azzopardi 2018	Reporting framework for Indigenous adolescents in Australia	Australia	University of Melbourne, Murdoch children's research institute (Acad)	Indigenous		Health risks		Body image		Satisfaction with body weight		Reported dissatisfaction with body weight, prevalence 15 – 24 y.
Azzopardi 2018	Reporting framework for Indigenous adolescents in Australia	Australia	University of Melbourne, Murdoch children's research institute (Acad)	Indigenous		Health risks		Physical inactivity		Low physical activity		< 60 minutes of daily exercise (7/7 days), non-remote, 10 – 17 y
Azzopardi 2018	Reporting framework for Indigenous adolescents in Australia	Australia	University of Melbourne, Murdoch children's research institute (Acad)	Indigenous		Health risks		Physical inactivity		Low physical activity		< 60 minutes exercise on the day preceding survey, remote, 10 – 17y
Azzopardi 2018	Reporting framework for Indigenous adolescents in Australia	Australia	University of Melbourne, Murdoch children's research institute (Acad)	Indigenous		Health risks		Physical inactivity		Low physical activity		< 150 minutes of activity over five sessions, non-remote, ≥ 18 y
Azzopardi 2018	Reporting framework for Indigenous adolescents in Australia	Australia	University of Melbourne, Murdoch children's research institute (Acad)	Indigenous		Health risks		Physical inactivity		Low physical activity		< 30 minutes of activity on the day preceding the survey, remote ≥ 18 y
Azzopardi 2018	Reporting framework for Indigenous adolescents in Australia	Australia	University of Melbourne, Murdoch children's research institute (Acad)	Indigenous		Health risks		Physical inactivity		Physical inactivity		> 120 min of daily sedentary screen time (3/3 days), non-remote, 10 – 17 y
Azzopardi 2018	Reporting framework for Indigenous adolescents in Australia	Australia	University of Melbourne, Murdoch children's research institute (Acad)	Indigenous		Health risks		Sexual risk		Early sexual debut		Debut of sexual intercourse < 16 years, 16 – 29 y
Azzopardi 2018	Reporting framework for Indigenous adolescents in Australia	Australia	University of Melbourne, Murdoch children's research institute (Acad)	Indigenous		Health risks		Sexual risk		Condom use at last sex		Reported not using a condom at last sex, 16 – 29 y
Azzopardi 2018	Reporting framework for Indigenous adolescents in Australia	Australia	University of Melbourne, Murdoch children's research institute (Acad)	Indigenous		Health risks		Sexual risk		Sex under the influence of substances		Reported being drunk or high at last sex, 16 – 29 y
Azzopardi 2018	Reporting framework for Indigenous adolescents in Australia	Australia	University of Melbourne, Murdoch children's research institute (Acad)	Indigenous		Sociocultural determinants		Culture		Identify with a clan, tribal or language group		Proportion 15 – 24 year olds who identify with a clan, tribal or language group
Azzopardi 2018	Reporting framework for Indigenous adolescents in Australia	Australia	University of Melbourne, Murdoch children's research institute (Acad)	Indigenous		Sociocultural determinants		Culture		Respect of culture		Proportion 18 – 24 year olds proud of Indigenous culture
Azzopardi 2018	Reporting framework for Indigenous adolescents in Australia	Australia	University of Melbourne, Murdoch children's research institute (Acad)	Indigenous		Sociocultural determinants		Culture		Traditional knowledge and love		Proportion 18 – 24 year olds satisfied with own knowledge of culture
Azzopardi 2018	Reporting framework for Indigenous adolescents in Australia	Australia	University of Melbourne, Murdoch children's research institute (Acad)	Indigenous		Sociocultural determinants		Culture		Cultural responsibility and roles
Azzopardi 2018	Reporting framework for Indigenous adolescents in Australia	Australia	University of Melbourne, Murdoch children's research institute (Acad)	Indigenous		Sociocultural determinants		Culture		Participation in traditional activities		Proportion 10 – 24 year olds participating in traditional cultural activities (fished, hunted, gathered wild plants, traditional art and dance) in last 12 months
Azzopardi 2018	Reporting framework for Indigenous adolescents in Australia	Australia	University of Melbourne, Murdoch children's research institute (Acad)	Indigenous		Sociocultural determinants		Culture		Participation in traditional activities		Proportion 10 – 24 year olds participating in cultural event or ceremonies (e.g. National Aborigines and Islanders Day Observance Committee (NAIDOC), art, festivals, sports carnivals, Indigenous organizations, funerals) last 12m
Azzopardi 2018	Reporting framework for Indigenous adolescents in Australia	Australia	University of Melbourne, Murdoch children's research institute (Acad)	Indigenous		Sociocultural determinants		Culture		Participation in recreation and leisure		Proportion of non-remote 18 – 24 year olds socialize with Indigenous peers
Azzopardi 2018	Reporting framework for Indigenous adolescents in Australia	Australia	University of Melbourne, Murdoch children's research institute (Acad)	Indigenous		Sociocultural determinants		Culture		Spiritual and religious issues
Azzopardi 2018	Reporting framework for Indigenous adolescents in Australia	Australia	University of Melbourne, Murdoch children's research institute (Acad)	Indigenous		Sociocultural determinants		Culture		Connection to land		Proportion 15 – 24 year olds recognizing an area as traditional land
Azzopardi 2018	Reporting framework for Indigenous adolescents in Australia	Australia	University of Melbourne, Murdoch children's research institute (Acad)	Indigenous		Sociocultural determinants		Culture		Language spoken and proficiency		Proportion 10 – 24 year olds who speak even a few words of an Indigenous language
Azzopardi 2018	Reporting framework for Indigenous adolescents in Australia	Australia	University of Melbourne, Murdoch children's research institute (Acad)	Indigenous		Sociocultural determinants		Family, kinship and community health		Early childhood development
Azzopardi 2018	Reporting framework for Indigenous adolescents in Australia	Australia	University of Melbourne, Murdoch children's research institute (Acad)	Indigenous		Sociocultural determinants		Family, kinship and community health		Aspiration: education, life, housing, location, work
Azzopardi 2018	Reporting framework for Indigenous adolescents in Australia	Australia	University of Melbourne, Murdoch children's research institute (Acad)	Indigenous		Sociocultural determinants		Family, kinship and community health		Family roles and responsibilities		Proportion of female 18 – 24 year olds who have had a baby
Azzopardi 2018	Reporting framework for Indigenous adolescents in Australia	Australia	University of Melbourne, Murdoch children's research institute (Acad)	Indigenous		Sociocultural determinants		Family, kinship and community health		Family roles and responsibilities		Proportion of 15 – 24 year olds who are parents or partners within the household
Azzopardi 2018	Reporting framework for Indigenous adolescents in Australia	Australia	University of Melbourne, Murdoch children's research institute (Acad)	Indigenous		Sociocultural determinants		Family, kinship and community health		Family roles and responsibilities		Proportion of 15 – 24 year olds who are single parents
Azzopardi 2018	Reporting framework for Indigenous adolescents in Australia	Australia	University of Melbourne, Murdoch children's research institute (Acad)	Indigenous		Sociocultural determinants		Family, kinship and community health		Contact with extended family		Proportion of 15 – 24 year olds who report being able to confide in a family member outside the household
Azzopardi 2018	Reporting framework for Indigenous adolescents in Australia	Australia	University of Melbourne, Murdoch children's research institute (Acad)	Indigenous		Sociocultural determinants		Family, kinship and community health		Removal from family		Proportion of 15 – 24 year olds removed from natural family
Azzopardi 2018	Reporting framework for Indigenous adolescents in Australia	Australia	University of Melbourne, Murdoch children's research institute (Acad)	Indigenous		Sociocultural determinants		Family, kinship and community health		Removal from family		Proportion of 15 – 24 year olds who report a relative ever removed from natural family
Azzopardi 2018	Reporting framework for Indigenous adolescents in Australia	Australia	University of Melbourne, Murdoch children's research institute (Acad)	Indigenous		Sociocultural determinants		Family, kinship and community health		Life stressors, including bereavement		Proportion of 15 – 24 year olds reporting at least one personal or family stressor in last 12m (stressors detailed in notes)
Azzopardi 2018	Reporting framework for Indigenous adolescents in Australia	Australia	University of Melbourne, Murdoch children's research institute (Acad)	Indigenous		Sociocultural determinants		Family, kinship and community health		Life stressors, including bereavement		Proportion of 15 – 24 year olds reporting at least one personal stressor in the last 12m
Azzopardi 2018	Reporting framework for Indigenous adolescents in Australia	Australia	University of Melbourne, Murdoch children's research institute (Acad)	Indigenous		Sociocultural determinants		Family, kinship and community health		Participation in community events		Proportion of 10 – 24 year olds who participated in sporting, community or social events in the last 3 months
Azzopardi 2018	Reporting framework for Indigenous adolescents in Australia	Australia	University of Melbourne, Murdoch children's research institute (Acad)	Indigenous		Sociocultural determinants		Family, kinship and community health		Sense of belonging to community
Azzopardi 2018	Reporting framework for Indigenous adolescents in Australia	Australia	University of Melbourne, Murdoch children's research institute (Acad)	Indigenous		Sociocultural determinants		Family, kinship and community health		Moving around to live
Azzopardi 2018	Reporting framework for Indigenous adolescents in Australia	Australia	University of Melbourne, Murdoch children's research institute (Acad)	Indigenous		Sociocultural determinants		Family, kinship and community health		Getting about		Proportion of 15 – 24 year olds who can easily get transport to places needed
Azzopardi 2018	Reporting framework for Indigenous adolescents in Australia	Australia	University of Melbourne, Murdoch children's research institute (Acad)	Indigenous		Sociocultural determinants		Health		Having babies and family planning
Azzopardi 2018	Reporting framework for Indigenous adolescents in Australia	Australia	University of Melbourne, Murdoch children's research institute (Acad)	Indigenous		Sociocultural determinants		Health		Child and maternal health
Azzopardi 2018	Reporting framework for Indigenous adolescents in Australia	Australia	University of Melbourne, Murdoch children's research institute (Acad)	Indigenous		Sociocultural determinants		Health		Women's health
Azzopardi 2018	Reporting framework for Indigenous adolescents in Australia	Australia	University of Melbourne, Murdoch children's research institute (Acad)	Indigenous		Sociocultural determinants		Health		Health status		Proportion self-rating their health as excellent or very good
Azzopardi 2018	Reporting framework for Indigenous adolescents in Australia	Australia	University of Melbourne, Murdoch children's research institute (Acad)	Indigenous		Sociocultural determinants		Health		Maintaining physical and dental health
Azzopardi 2018	Reporting framework for Indigenous adolescents in Australia	Australia	University of Melbourne, Murdoch children's research institute (Acad)	Indigenous		Sociocultural determinants		Health		Social and emotional wellbeing (Kessler 5)
Azzopardi 2018	Reporting framework for Indigenous adolescents in Australia	Australia	University of Melbourne, Murdoch children's research institute (Acad)	Indigenous		Sociocultural determinants		Health		Healthy lifestyle choices (diet, exercise)
Azzopardi 2018	Reporting framework for Indigenous adolescents in Australia	Australia	University of Melbourne, Murdoch children's research institute (Acad)	Indigenous		Sociocultural determinants		Health		Living with a disability		Proportion of 10 – 24 year olds living with a disability
Azzopardi 2018	Reporting framework for Indigenous adolescents in Australia	Australia	University of Melbourne, Murdoch children's research institute (Acad)	Indigenous		Sociocultural determinants		Health		Living with a disability		Proportion of 10 – 14 year olds who have a disability affecting their education
Azzopardi 2018	Reporting framework for Indigenous adolescents in Australia	Australia	University of Melbourne, Murdoch children's research institute (Acad)	Indigenous		Sociocultural determinants		Health		Living with a disability		Proportion of 15 – 24 year olds who have a disability affecting employment
Azzopardi 2018	Reporting framework for Indigenous adolescents in Australia	Australia	University of Melbourne, Murdoch children's research institute (Acad)	Indigenous		Sociocultural determinants		Health		Disease
Azzopardi 2018	Reporting framework for Indigenous adolescents in Australia	Australia	University of Melbourne, Murdoch children's research institute (Acad)	Indigenous		Sociocultural determinants		Health		Risk factors and behaviors
Azzopardi 2018	Reporting framework for Indigenous adolescents in Australia	Australia	University of Melbourne, Murdoch children's research institute (Acad)	Indigenous		Sociocultural determinants		Health		Life expectancy and mortality
Azzopardi 2018	Reporting framework for Indigenous adolescents in Australia	Australia	University of Melbourne, Murdoch children's research institute (Acad)	Indigenous		Sociocultural determinants		Health		Health literacy
Azzopardi 2018	Reporting framework for Indigenous adolescents in Australia	Australia	University of Melbourne, Murdoch children's research institute (Acad)	Indigenous		Sociocultural determinants		Health		cost of health
Azzopardi 2018	Reporting framework for Indigenous adolescents in Australia	Australia	University of Melbourne, Murdoch children's research institute (Acad)	Indigenous		Sociocultural determinants		Education and learning		Early learning
Azzopardi 2018	Reporting framework for Indigenous adolescents in Australia	Australia	University of Melbourne, Murdoch children's research institute (Acad)	Indigenous		Sociocultural determinants		Education and learning		Being at school		Proportion of 15 – 24 year olds currently studying full-time.
Azzopardi 2018	Reporting framework for Indigenous adolescents in Australia	Australia	University of Melbourne, Murdoch children's research institute (Acad)	Indigenous		Sociocultural determinants		Education and learning		Literacy and numeracy
Azzopardi 2018	Reporting framework for Indigenous adolescents in Australia	Australia	University of Melbourne, Murdoch children's research institute (Acad)	Indigenous		Sociocultural determinants		Education and learning		Educational aspiration		Proportion of 15 – 24 y olds not currently studying aspiring to complete studies in the future.
Azzopardi 2018	Reporting framework for Indigenous adolescents in Australia	Australia	University of Melbourne, Murdoch children's research institute (Acad)	Indigenous		Sociocultural determinants		Education and learning		Indigenous cultural studies		Proportion of 15 – 24 year olds who were taught Indigenous culture at school or as part of further studies
Azzopardi 2018	Reporting framework for Indigenous adolescents in Australia	Australia	University of Melbourne, Murdoch children's research institute (Acad)	Indigenous		Sociocultural determinants		Education and learning		Staying in and completing secondary school		Proportion of 20 – 24 year olds completed year 12
Azzopardi 2018	Reporting framework for Indigenous adolescents in Australia	Australia	University of Melbourne, Murdoch children's research institute (Acad)	Indigenous		Sociocultural determinants		Education and learning		Moving from school to work
Azzopardi 2018	Reporting framework for Indigenous adolescents in Australia	Australia	University of Melbourne, Murdoch children's research institute (Acad)	Indigenous		Sociocultural determinants		Education and learning		Gaining a non-school qualification		Proportion of 15 – 24 year olds with a non-school qualification (Degree, diploma or certificate)
Azzopardi 2018	Reporting framework for Indigenous adolescents in Australia	Australia	University of Melbourne, Murdoch children's research institute (Acad)	Indigenous		Sociocultural determinants		Education and learning		Gaining a non-school qualification		Proportion of 15 – 24 year olds who completed vocational training in the last 12 months
Azzopardi 2018	Reporting framework for Indigenous adolescents in Australia	Australia	University of Melbourne, Murdoch children's research institute (Acad)	Indigenous		Sociocultural determinants		Education and learning		Qualified indigenous educators
Azzopardi 2018	Reporting framework for Indigenous adolescents in Australia	Australia	University of Melbourne, Murdoch children's research institute (Acad)	Indigenous		Sociocultural determinants		Education and learning		Informal learning
Azzopardi 2018	Reporting framework for Indigenous adolescents in Australia	Australia	University of Melbourne, Murdoch children's research institute (Acad)	Indigenous		Sociocultural determinants		Customary, voluntary and paid work		Customary work (hunting, fishing and gathering)
Azzopardi 2018	Reporting framework for Indigenous adolescents in Australia	Australia	University of Melbourne, Murdoch children's research institute (Acad)	Indigenous		Sociocultural determinants		Customary, voluntary and paid work		Voluntary work
Azzopardi 2018	Reporting framework for Indigenous adolescents in Australia	Australia	University of Melbourne, Murdoch children's research institute (Acad)	Indigenous		Sociocultural determinants		Customary, voluntary and paid work		Engagement in paid work		Proportion of 15 – 24 year olds engaged in the labor force
Azzopardi 2018	Reporting framework for Indigenous adolescents in Australia	Australia	University of Melbourne, Murdoch children's research institute (Acad)	Indigenous		Sociocultural determinants		Customary, voluntary and paid work		Engagement in paid work		Proportion of 15 – 24 year olds engaged in full-time employment
Azzopardi 2018	Reporting framework for Indigenous adolescents in Australia	Australia	University of Melbourne, Murdoch children's research institute (Acad)	Indigenous		Sociocultural determinants		Customary, voluntary and paid work		Engagement in paid work		Proportion of 15 – 24 year olds engaged in part-time employment
Azzopardi 2018	Reporting framework for Indigenous adolescents in Australia	Australia	University of Melbourne, Murdoch children's research institute (Acad)	Indigenous		Sociocultural determinants		Customary, voluntary and paid work		Self-employment		Proportion of 15 – 24 year olds who are self-employed or employers
Azzopardi 2018	Reporting framework for Indigenous adolescents in Australia	Australia	University of Melbourne, Murdoch children's research institute (Acad)	Indigenous		Sociocultural determinants		Customary, voluntary and paid work		Work-related income support		Proportion of 15 – 24 year olds living in remote areas engaged in Community Development Employment Programs (CDEP)
Azzopardi 2018	Reporting framework for Indigenous adolescents in Australia	Australia	University of Melbourne, Murdoch children's research institute (Acad)	Indigenous		Sociocultural determinants		Customary, voluntary and paid work		Unemployment		Proportion of 15 – 24 year olds currently unemployed (looking for either part time or full time work).
Azzopardi 2018	Reporting framework for Indigenous adolescents in Australia	Australia	University of Melbourne, Murdoch children's research institute (Acad)	Indigenous		Sociocultural determinants		Customary, voluntary and paid work		Employment aspirations
Azzopardi 2018	Reporting framework for Indigenous adolescents in Australia	Australia	University of Melbourne, Murdoch children's research institute (Acad)	Indigenous		Sociocultural determinants		Customary, voluntary and paid work		Balancing work and family/community roles		Proportion of 15 – 24 year olds currently in employment that can not meet cultural responsibilities because of work
Azzopardi 2018	Reporting framework for Indigenous adolescents in Australia	Australia	University of Melbourne, Murdoch children's research institute (Acad)	Indigenous		Sociocultural determinants		Income and economic resources		Earning an income		Proportion of 15 – 24 year olds with no personal income
Azzopardi 2018	Reporting framework for Indigenous adolescents in Australia	Australia	University of Melbourne, Murdoch children's research institute (Acad)	Indigenous		Sociocultural determinants		Income and economic resources		Earning an income		Proportion of 15 – 24 year olds with wage or salary as main personal income
Azzopardi 2018	Reporting framework for Indigenous adolescents in Australia	Australia	University of Melbourne, Murdoch children's research institute (Acad)	Indigenous		Sociocultural determinants		Income and economic resources		Income support and welfare payments		Proportion of 15 – 24 year olds with government benefit as main personal income
Azzopardi 2018	Reporting framework for Indigenous adolescents in Australia	Australia	University of Melbourne, Murdoch children's research institute (Acad)	Indigenous		Sociocultural determinants		Income and economic resources		Financial literacy and ability to save
Azzopardi 2018	Reporting framework for Indigenous adolescents in Australia	Australia	University of Melbourne, Murdoch children's research institute (Acad)	Indigenous		Sociocultural determinants		Income and economic resources		Access to emergency funds		Proportion of households that house young people that could raise $2000 in an emergency
Azzopardi 2018	Reporting framework for Indigenous adolescents in Australia	Australia	University of Melbourne, Murdoch children's research institute (Acad)	Indigenous		Sociocultural determinants		Income and economic resources		Financial stress		Proportion of households that house young people that had insufficient money for basic needs in the preceding 12 months
Azzopardi 2018	Reporting framework for Indigenous adolescents in Australia	Australia	University of Melbourne, Murdoch children's research institute (Acad)	Indigenous		Sociocultural determinants		Income and economic resources		Financial stress		Proportion of households that house young people that ran out of food in the last 12m and couldn't afford to buy more.
Azzopardi 2018	Reporting framework for Indigenous adolescents in Australia	Australia	University of Melbourne, Murdoch children's research institute (Acad)	Indigenous		Sociocultural determinants		Income and economic resources		Home ownership		Proportion of households that house young people that are owned (with or without mortgage)
Azzopardi 2018	Reporting framework for Indigenous adolescents in Australia	Australia	University of Melbourne, Murdoch children's research institute (Acad)	Indigenous		Sociocultural determinants		Income and economic resources		Satisfaction with living standards
Azzopardi 2018	Reporting framework for Indigenous adolescents in Australia	Australia	University of Melbourne, Murdoch children's research institute (Acad)	Indigenous		Sociocultural determinants		Income and economic resources		Cost of living
Azzopardi 2018	Reporting framework for Indigenous adolescents in Australia	Australia	University of Melbourne, Murdoch children's research institute (Acad)	Indigenous		Sociocultural determinants		Housing, infrastructure and services		Stability in housing and tenure		Proportion of 10 – 24 year olds moved house preceding five years
Azzopardi 2018	Reporting framework for Indigenous adolescents in Australia	Australia	University of Melbourne, Murdoch children's research institute (Acad)	Indigenous		Sociocultural determinants		Housing, infrastructure and services		Stability in housing and tenure		Proportion of young people who moved house in the last 5 years where move was due to family reasons (including independence)
Azzopardi 2018	Reporting framework for Indigenous adolescents in Australia	Australia	University of Melbourne, Murdoch children's research institute (Acad)	Indigenous		Sociocultural determinants		Housing, infrastructure and services		Stability in housing and tenure		Proportion of young people who moved house in the last 5 years where move was due to housing reasons
Azzopardi 2018	Reporting framework for Indigenous adolescents in Australia	Australia	University of Melbourne, Murdoch children's research institute (Acad)	Indigenous		Sociocultural determinants		Housing, infrastructure and services		Housing quality & facilities		Proportion of households that house young people that don't have functional cooking facilities
Azzopardi 2018	Reporting framework for Indigenous adolescents in Australia	Australia	University of Melbourne, Murdoch children's research institute (Acad)	Indigenous		Sociocultural determinants		Housing, infrastructure and services		Housing quality & facilities		Proportion of households that house young people that don’t have functional bathroom and washing facilities
Azzopardi 2018	Reporting framework for Indigenous adolescents in Australia	Australia	University of Melbourne, Murdoch children's research institute (Acad)	Indigenous		Sociocultural determinants		Housing, infrastructure and services		Housing quality & facilities		Proportion of households that house young people that were exposed to indoor smoking
Azzopardi 2018	Reporting framework for Indigenous adolescents in Australia	Australia	University of Melbourne, Murdoch children's research institute (Acad)	Indigenous		Sociocultural determinants		Housing, infrastructure and services		Overcrowding		Proportion of households that house young people that require at least one additional bedroom.
Azzopardi 2018	Reporting framework for Indigenous adolescents in Australia	Australia	University of Melbourne, Murdoch children's research institute (Acad)	Indigenous		Sociocultural determinants		Housing, infrastructure and services		Homelessness and temporary dwellings
Azzopardi 2018	Reporting framework for Indigenous adolescents in Australia	Australia	University of Melbourne, Murdoch children's research institute (Acad)	Indigenous		Sociocultural determinants		Housing, infrastructure and services		Housing careers and transitions
Azzopardi 2018	Reporting framework for Indigenous adolescents in Australia	Australia	University of Melbourne, Murdoch children's research institute (Acad)	Indigenous		Sociocultural determinants		Housing, infrastructure and services		Cost of housing (loans, insurance, maintenance)
Azzopardi 2018	Reporting framework for Indigenous adolescents in Australia	Australia	University of Melbourne, Murdoch children's research institute (Acad)	Indigenous		Sociocultural determinants		Law and justice		Customary obligations (including conflicts)
Azzopardi 2018	Reporting framework for Indigenous adolescents in Australia	Australia	University of Melbourne, Murdoch children's research institute (Acad)	Indigenous		Sociocultural determinants		Law and justice		Experiences of discrimination or racism		Proportion of 10 – 14 year olds attending school bullied or treated unfairly because Indigenous
Azzopardi 2018	Reporting framework for Indigenous adolescents in Australia	Australia	University of Melbourne, Murdoch children's research institute (Acad)	Indigenous		Sociocultural determinants		Law and justice		Experiences of discrimination or racism		Proportion of 15 – 24 year olds felt discriminated against last 12m
Azzopardi 2018	Reporting framework for Indigenous adolescents in Australia	Australia	University of Melbourne, Murdoch children's research institute (Acad)	Indigenous		Sociocultural determinants		Law and justice		Personal safety and security		Proportion of 15 - 24 year olds who feel safe at home alone
Azzopardi 2018	Reporting framework for Indigenous adolescents in Australia	Australia	University of Melbourne, Murdoch children's research institute (Acad)	Indigenous		Sociocultural determinants		Law and justice		Personal safety and security		Proportion of 15 – 24 year olds who feel safe walking alone at night in local area
Azzopardi 2018	Reporting framework for Indigenous adolescents in Australia	Australia	University of Melbourne, Murdoch children's research institute (Acad)	Indigenous		Sociocultural determinants		Law and justice		Crime		Proportion of 15 – 24 year olds arrested in the past 5 years
Azzopardi 2018	Reporting framework for Indigenous adolescents in Australia	Australia	University of Melbourne, Murdoch children's research institute (Acad)	Indigenous		Sociocultural determinants		Law and justice		Juvenile offenders		Proportion of 15 – 24 year olds ever incarcerated
Azzopardi 2018	Reporting framework for Indigenous adolescents in Australia	Australia	University of Melbourne, Murdoch children's research institute (Acad)	Indigenous		Sociocultural determinants		Law and justice		Victims of crime		Proportion of 15 – 24 year olds victims of violence
Azzopardi 2018	Reporting framework for Indigenous adolescents in Australia	Australia	University of Melbourne, Murdoch children's research institute (Acad)	Indigenous		Sociocultural determinants		Citizenship and governance		Participation in community organizations
Azzopardi 2018	Reporting framework for Indigenous adolescents in Australia	Australia	University of Melbourne, Murdoch children's research institute (Acad)	Indigenous		Sociocultural determinants		Citizenship and governance		Knowledge of rights, obligations and support
Azzopardi 2018	Reporting framework for Indigenous adolescents in Australia	Australia	University of Melbourne, Murdoch children's research institute (Acad)	Indigenous		Sociocultural determinants		Citizenship and governance		Active citizenship
Azzopardi 2018	Reporting framework for Indigenous adolescents in Australia	Australia	University of Melbourne, Murdoch children's research institute (Acad)	Indigenous		Sociocultural determinants		Citizenship and governance		Self respect and self-esteem
Azzopardi 2018	Reporting framework for Indigenous adolescents in Australia	Australia	University of Melbourne, Murdoch children's research institute (Acad)	Indigenous		Sociocultural determinants		Citizenship and governance		Exercising leadership and responsibility
Azzopardi 2018	Reporting framework for Indigenous adolescents in Australia	Australia	University of Melbourne, Murdoch children's research institute (Acad)	Indigenous		Sociocultural determinants		Citizenship and governance		Being mentored and being a mentor
Azzopardi 2018	Reporting framework for Indigenous adolescents in Australia	Australia	University of Melbourne, Murdoch children's research institute (Acad)	Indigenous		Sociocultural determinants		Citizenship and governance		Engagement in programs
Azzopardi 2018	Reporting framework for Indigenous adolescents in Australia	Australia	University of Melbourne, Murdoch children's research institute (Acad)	Indigenous		Sociocultural determinants		Citizenship and governance		Control over decision-making; free, prior and informed consent		Proportion of 15 – 24 year olds who feel they have a say with family and friends all or most of the time around issues important to them
Azzopardi 2018	Reporting framework for Indigenous adolescents in Australia	Australia	University of Melbourne, Murdoch children's research institute (Acad)	Indigenous		Sociocultural determinants		Citizenship and governance		Control over decision-making; free, prior and informed consent		Proportion of 15 – 24 year olds who feel able to have a say within the community all or most of the time on important issues
Azzopardi 2018	Reporting framework for Indigenous adolescents in Australia	Australia	University of Melbourne, Murdoch children's research institute (Acad)	Indigenous		Sociocultural determinants		Citizenship and governance		Control over decision-making; free, prior and informed consent		Proportion of 15 – 24 year olds who personally know a member of government they would feel comfortable contacting
Beard 2009	Framework for considering the influence of socioeconomic and cultural factors on health	Australia	Northern Rivers University Department of Rural Health (Acad)	Rural		Neighborhood-level factors		Population characteristics	Composition of the neighborhood in which an individual lives	Neighborhood Socioeconomic status (SES)
Beard 2009	Framework for considering the influence of socioeconomic and cultural factors on health	Australia	Northern Rivers University Department of Rural Health (Acad)	Rural		Neighborhood-level factors		Population characteristics	Composition of the neighborhood in which an individual lives	Racial Mix
Beard 2009	Framework for considering the influence of socioeconomic and cultural factors on health	Australia	Northern Rivers University Department of Rural Health (Acad)	Rural		Neighborhood-level factors		Population characteristics	Composition of the neighborhood in which an individual lives	Residential stability
Beard 2009	Framework for considering the influence of socioeconomic and cultural factors on health	Australia	Northern Rivers University Department of Rural Health (Acad)	Rural		Neighborhood-level factors		Social characteristics		social capital	Actual or potential resources within social networks or communities that are available for the benefit of individual members
Beard 2009	Framework for considering the influence of socioeconomic and cultural factors on health	Australia	Northern Rivers University Department of Rural Health (Acad)	Rural		Neighborhood-level factors		Social characteristics		Collective efficacy	Ability of a community to informally enforce social norms
Beard 2009	Framework for considering the influence of socioeconomic and cultural factors on health	Australia	Northern Rivers University Department of Rural Health (Acad)	Rural		Neighborhood-level factors		Physical characteristics		Resources/access
Beard 2009	Framework for considering the influence of socioeconomic and cultural factors on health	Australia	Northern Rivers University Department of Rural Health (Acad)	Rural		Neighborhood-level factors		Physical characteristics		Safety
Beard 2009	Framework for considering the influence of socioeconomic and cultural factors on health	Australia	Northern Rivers University Department of Rural Health (Acad)	Rural		Neighborhood-level factors		Physical characteristics		Amenity
Beard 2009	Framework for considering the influence of socioeconomic and cultural factors on health	Australia	Northern Rivers University Department of Rural Health (Acad)	Rural		Individual-level factors	characteristics that can be determined in a single member of the population	Individual-level factors		Socioeconomic status (SES)
Beard 2009	Framework for considering the influence of socioeconomic and cultural factors on health	Australia	Northern Rivers University Department of Rural Health (Acad)	Rural		Individual-level factors	characteristics that can be determined in a single member of the population	Individual-level factors		Sex
Beard 2009	Framework for considering the influence of socioeconomic and cultural factors on health	Australia	Northern Rivers University Department of Rural Health (Acad)	Rural		Individual-level factors	characteristics that can be determined in a single member of the population	Individual-level factors		Race
Beard 2009	Framework for considering the influence of socioeconomic and cultural factors on health	Australia	Northern Rivers University Department of Rural Health (Acad)	Rural		Individual-level factors	characteristics that can be determined in a single member of the population	Individual-level factors		Genes
Beard 2009	Framework for considering the influence of socioeconomic and cultural factors on health	Australia	Northern Rivers University Department of Rural Health (Acad)	Rural		Individual-level factors	characteristics that can be determined in a single member of the population	Individual-level factors		Family cultural
Beard 2009	Framework for considering the influence of socioeconomic and cultural factors on health	Australia	Northern Rivers University Department of Rural Health (Acad)	Rural		Individual-level factors	characteristics that can be determined in a single member of the population	Individual behaviour
Beard 2009	Framework for considering the influence of socioeconomic and cultural factors on health	Australia	Northern Rivers University Department of Rural Health (Acad)	Rural		Individual-level factors	characteristics that can be determined in a single member of the population	Health
Casebeer 1999	Health indicators framework	Canada	Collaborative initiative of the Alberta Heritage foundation for medical research and Alberta Health (Acad)	General/Urban		Public policy & research
Casebeer 1999	Health indicators framework	Canada	Collaborative initiative of the Alberta Heritage foundation for medical research and Alberta Health (Acad)	General/Urban		Determinants		Physical environment & ecology
Casebeer 1999	Health indicators framework	Canada	Collaborative initiative of the Alberta Heritage foundation for medical research and Alberta Health (Acad)	General/Urban		Determinants		Socio-economic environment
Casebeer 1999	Health indicators framework	Canada	Collaborative initiative of the Alberta Heritage foundation for medical research and Alberta Health (Acad)	General/Urban		Determinants		Lifestyle behaviour and risk factors
Casebeer 1999	Health indicators framework	Canada	Collaborative initiative of the Alberta Heritage foundation for medical research and Alberta Health (Acad)	General/Urban		Determinants		Genetic endowment
Casebeer 1999	Health indicators framework	Canada	Collaborative initiative of the Alberta Heritage foundation for medical research and Alberta Health (Acad)	General/Urban		Determinants		Health system
Casebeer 1999	Health indicators framework	Canada	Collaborative initiative of the Alberta Heritage foundation for medical research and Alberta Health (Acad)	General/Urban		Determinants		?????
Casebeer 1999	Health indicators framework	Canada	Collaborative initiative of the Alberta Heritage foundation for medical research and Alberta Health (Acad)	General/Urban		Health status	Individual/family/community					Mortality - leading causes of death
CDC 2013	A Schematic Framework for Population Health Planning	United States of America	U.S. Department of Health and Human Services & Centres for Disease Control and Prevention (Gov)	General/Urban		Health outcome metrics		Mortality				Infant mortality
CDC 2013	A Schematic Framework for Population Health Planning	United States of America	U.S. Department of Health and Human Services & Centres for Disease Control and Prevention (Gov)	General/Urban		Health outcome metrics		Mortality				Injury-related mortality
CDC 2013	A Schematic Framework for Population Health Planning	United States of America	U.S. Department of Health and Human Services & Centres for Disease Control and Prevention (Gov)	General/Urban		Health outcome metrics		Mortality				Motor Vehicle Mortality
CDC 2013	A Schematic Framework for Population Health Planning	United States of America	U.S. Department of Health and Human Services & Centres for Disease Control and Prevention (Gov)	General/Urban		Health outcome metrics		Mortality				Suicide
CDC 2013	A Schematic Framework for Population Health Planning	United States of America	U.S. Department of Health and Human Services & Centres for Disease Control and Prevention (Gov)	General/Urban		Health outcome metrics		Mortality				Homicide
CDC 2013	A Schematic Framework for Population Health Planning	United States of America	U.S. Department of Health and Human Services & Centres for Disease Control and Prevention (Gov)	General/Urban		Health outcome metrics		Morbidity				Obesity
CDC 2013	A Schematic Framework for Population Health Planning	United States of America	U.S. Department of Health and Human Services & Centres for Disease Control and Prevention (Gov)	General/Urban		Health outcome metrics		Morbidity				Low Birthweight
CDC 2013	A Schematic Framework for Population Health Planning	United States of America	U.S. Department of Health and Human Services & Centres for Disease Control and Prevention (Gov)	General/Urban		Health outcome metrics		Morbidity				Hospital Utilization
CDC 2013	A Schematic Framework for Population Health Planning	United States of America	U.S. Department of Health and Human Services & Centres for Disease Control and Prevention (Gov)	General/Urban		Health outcome metrics		Morbidity				Cancer Rates
CDC 2013	A Schematic Framework for Population Health Planning	United States of America	U.S. Department of Health and Human Services & Centres for Disease Control and Prevention (Gov)	General/Urban		Health outcome metrics		Morbidity				Motor Vehicle Injury
CDC 2013	A Schematic Framework for Population Health Planning	United States of America	U.S. Department of Health and Human Services & Centres for Disease Control and Prevention (Gov)	General/Urban		Health outcome metrics		Morbidity				Overall Health Status
CDC 2013	A Schematic Framework for Population Health Planning	United States of America	U.S. Department of Health and Human Services & Centres for Disease Control and Prevention (Gov)	General/Urban		Health outcome metrics		Morbidity				sexually transmitted diseases (chlamydia, gonorrhea, syphilis)
CDC 2013	A Schematic Framework for Population Health Planning	United States of America	U.S. Department of Health and Human Services & Centres for Disease Control and Prevention (Gov)	General/Urban		Health outcome metrics		Morbidity				AIDS
CDC 2013	A Schematic Framework for Population Health Planning	United States of America	U.S. Department of Health and Human Services & Centres for Disease Control and Prevention (Gov)	General/Urban		Health outcome metrics		Morbidity				Tuberculosis
CDC 2013	A Schematic Framework for Population Health Planning	United States of America	U.S. Department of Health and Human Services & Centres for Disease Control and Prevention (Gov)	General/Urban		Health Determinant and Correlate Metrics		Health care (access & quality)				Health Insurance Coverage
CDC 2013	A Schematic Framework for Population Health Planning	United States of America	U.S. Department of Health and Human Services & Centres for Disease Control and Prevention (Gov)	General/Urban		Health Determinant and Correlate Metrics		Health care (access & quality)				Provider Rates (Primary Care Physicians, Dentists)
CDC 2013	A Schematic Framework for Population Health Planning	United States of America	U.S. Department of Health and Human Services & Centres for Disease Control and Prevention (Gov)	General/Urban		Health Determinant and Correlate Metrics		Health care (access & quality)				Asthma-Related Hospitalization
CDC 2013	A Schematic Framework for Population Health Planning	United States of America	U.S. Department of Health and Human Services & Centres for Disease Control and Prevention (Gov)	General/Urban		Health Determinant and Correlate Metrics		Health Behaviors				Tobacco Use/ Smoking
CDC 2013	A Schematic Framework for Population Health Planning	United States of America	U.S. Department of Health and Human Services & Centres for Disease Control and Prevention (Gov)	General/Urban		Health Determinant and Correlate Metrics		Health Behaviors				Physical Activity
CDC 2013	A Schematic Framework for Population Health Planning	United States of America	U.S. Department of Health and Human Services & Centres for Disease Control and Prevention (Gov)	General/Urban		Health Determinant and Correlate Metrics		Health Behaviors				Nutrition
CDC 2013	A Schematic Framework for Population Health Planning	United States of America	U.S. Department of Health and Human Services & Centres for Disease Control and Prevention (Gov)	General/Urban		Health Determinant and Correlate Metrics		Health Behaviors				Unsafe Sex
CDC 2013	A Schematic Framework for Population Health Planning	United States of America	U.S. Department of Health and Human Services & Centres for Disease Control and Prevention (Gov)	General/Urban		Health Determinant and Correlate Metrics		Health Behaviors				Alcohol Use
CDC 2013	A Schematic Framework for Population Health Planning	United States of America	U.S. Department of Health and Human Services & Centres for Disease Control and Prevention (Gov)	General/Urban		Health Determinant and Correlate Metrics		Health Behaviors				Seatbelt Use
CDC 2013	A Schematic Framework for Population Health Planning	United States of America	U.S. Department of Health and Human Services & Centres for Disease Control and Prevention (Gov)	General/Urban		Health Determinant and Correlate Metrics		Health Behaviors				Immunizations and Screenings
CDC 2013	A Schematic Framework for Population Health Planning	United States of America	U.S. Department of Health and Human Services & Centres for Disease Control and Prevention (Gov)	General/Urban		Health Determinant and Correlate Metrics		Demographics & Social Environment				Age
CDC 2013	A Schematic Framework for Population Health Planning	United States of America	U.S. Department of Health and Human Services & Centres for Disease Control and Prevention (Gov)	General/Urban		Health Determinant and Correlate Metrics		Demographics & Social Environment				Sex
CDC 2013	A Schematic Framework for Population Health Planning	United States of America	U.S. Department of Health and Human Services & Centres for Disease Control and Prevention (Gov)	General/Urban		Health Determinant and Correlate Metrics		Demographics & Social Environment				Race/Ethnicity
CDC 2013	A Schematic Framework for Population Health Planning	United States of America	U.S. Department of Health and Human Services & Centres for Disease Control and Prevention (Gov)	General/Urban		Health Determinant and Correlate Metrics		Demographics & Social Environment				Income
CDC 2013	A Schematic Framework for Population Health Planning	United States of America	U.S. Department of Health and Human Services & Centres for Disease Control and Prevention (Gov)	General/Urban		Health Determinant and Correlate Metrics		Demographics & Social Environment				Poverty Level
CDC 2013	A Schematic Framework for Population Health Planning	United States of America	U.S. Department of Health and Human Services & Centres for Disease Control and Prevention (Gov)	General/Urban		Health Determinant and Correlate Metrics		Demographics & Social Environment				Educational Attainment
CDC 2013	A Schematic Framework for Population Health Planning	United States of America	U.S. Department of Health and Human Services & Centres for Disease Control and Prevention (Gov)	General/Urban		Health Determinant and Correlate Metrics		Demographics & Social Environment				Employment Status
CDC 2013	A Schematic Framework for Population Health Planning	United States of America	U.S. Department of Health and Human Services & Centres for Disease Control and Prevention (Gov)	General/Urban		Health Determinant and Correlate Metrics		Demographics & Social Environment				Foreign Born
CDC 2013	A Schematic Framework for Population Health Planning	United States of America	U.S. Department of Health and Human Services & Centres for Disease Control and Prevention (Gov)	General/Urban		Health Determinant and Correlate Metrics		Demographics & Social Environment				Homelessness
CDC 2013	A Schematic Framework for Population Health Planning	United States of America	U.S. Department of Health and Human Services & Centres for Disease Control and Prevention (Gov)	General/Urban		Health Determinant and Correlate Metrics		Demographics & Social Environment				Language Spoken at Home
CDC 2013	A Schematic Framework for Population Health Planning	United States of America	U.S. Department of Health and Human Services & Centres for Disease Control and Prevention (Gov)	General/Urban		Health Determinant and Correlate Metrics		Demographics & Social Environment				Marital Status
CDC 2013	A Schematic Framework for Population Health Planning	United States of America	U.S. Department of Health and Human Services & Centres for Disease Control and Prevention (Gov)	General/Urban		Health Determinant and Correlate Metrics		Demographics & Social Environment				Domestic Violence and Child Abuse
CDC 2013	A Schematic Framework for Population Health Planning	United States of America	U.S. Department of Health and Human Services & Centres for Disease Control and Prevention (Gov)	General/Urban		Health Determinant and Correlate Metrics		Demographics & Social Environment				Violence and Crime
CDC 2013	A Schematic Framework for Population Health Planning	United States of America	U.S. Department of Health and Human Services & Centres for Disease Control and Prevention (Gov)	General/Urban		Health Determinant and Correlate Metrics		Demographics & Social Environment				Social Capital/Social Support
CDC 2013	A Schematic Framework for Population Health Planning	United States of America	U.S. Department of Health and Human Services & Centres for Disease Control and Prevention (Gov)	General/Urban		Health Determinant and Correlate Metrics		Physical environment				Air quality
CDC 2013	A Schematic Framework for Population Health Planning	United States of America	U.S. Department of Health and Human Services & Centres for Disease Control and Prevention (Gov)	General/Urban		Health Determinant and Correlate Metrics		Physical environment				Water quality
CDC 2013	A Schematic Framework for Population Health Planning	United States of America	U.S. Department of Health and Human Services & Centres for Disease Control and Prevention (Gov)	General/Urban		Health Determinant and Correlate Metrics		Physical environment				Housing
CHS 2021	System Level Measures (SLMs) Framework	New Zealand	Canterbury Health System (Gov)	General/Urban	Lifespan, equity	Ambulatory sensitive hospitalization rate for 0–4-year-olds	Ambulatory sensitive hospitalizations (ASH) are acute admissions that are considered potentially reducible through prophylactic or therapeutic interventions deliverable in a primary care setting. In New Zealand children, ASH accounts for approximately 30 percent of all acute and arranged medical and surgical discharges in that age group each yea					Ash Rate – Variation Between Populations	The rate of 0-4-year-olds admitted with a code of Upper Respiratory and ENT Infections and the gap that exists between the ASH rate for 0-4-year-olds in Canterbury’s Pacific and Total populations
CHS 2021	System Level Measures (SLMs) Framework	New Zealand	Canterbury Health System (Gov)	General/Urban	Lifespan, equity	Ambulatory sensitive hospitalization rate for 0–4-year-olds	Ambulatory sensitive hospitalizations (ASH) are acute admissions that are considered potentially reducible through prophylactic or therapeutic interventions deliverable in a primary care setting. In New Zealand children, ASH accounts for approximately 30 percent of all acute and arranged medical and surgical discharges in that age group each yea					Improved Oral Health	The percentage of children caries free at five years of age, by ethnicity.
CHS 2021	System Level Measures (SLMs) Framework	New Zealand	Canterbury Health System (Gov)	General/Urban	Lifespan, equity	Ambulatory sensitive hospitalization rate for 0–4-year-olds	Ambulatory sensitive hospitalizations (ASH) are acute admissions that are considered potentially reducible through prophylactic or therapeutic interventions deliverable in a primary care setting. In New Zealand children, ASH accounts for approximately 30 percent of all acute and arranged medical and surgical discharges in that age group each yea					Increased Accuracy Of Ethnicity Capture	We will further decrease the discrepancy between the NHI-linked ethnicity in our data warehouse with ethnicity on PHO registers and the National Immunization Register. Alongside this the new-borns enrolled in a PHO within three months will be monitored by ethnicity.
CHS 2021	System Level Measures (SLMs) Framework	New Zealand	Canterbury Health System (Gov)	General/Urban	Lifespan, equity	Ambulatory sensitive hospitalization rate for 0–4-year-olds	Ambulatory sensitive hospitalizations (ASH) are acute admissions that are considered potentially reducible through prophylactic or therapeutic interventions deliverable in a primary care setting. In New Zealand children, ASH accounts for approximately 30 percent of all acute and arranged medical and surgical discharges in that age group each yea					Increased Newborn Enrolment	Monitor the percentage of Māori and Pacific new born enrolled with a PHO at six weeks and within three months
CHS 2021	System Level Measures (SLMs) Framework	New Zealand	Canterbury Health System (Gov)	General/Urban	Lifespan, equity	Acute hospital bed days	Acute hospital bed days per capita is a measure of the use of acute services in secondary care that could be improved by effective management in primary care, transition between the community and hospital settings, transfer of care planning, community support services and good communication between healthcare providers. This includes timely access to diagnostics services. The measure is used to h…					Reduced Length Of Stay For Acute Admissions	The number of beds occupied for greater than 14 days following an acute admission
CHS 2021	System Level Measures (SLMs) Framework	New Zealand	Canterbury Health System (Gov)	General/Urban	Lifespan, equity	Acute hospital bed days	Acute hospital bed days per capita is a measure of the use of acute services in secondary care that could be improved by effective management in primary care, transition between the community and hospital settings, transfer of care planning, community support services and good communication between healthcare providers. This includes timely access to diagnostics services. The measure is used to h…					Monitor Acute Readmissions	Monitor Canterbury’s acute readmission to hospital within 3 days.
CHS 2021	System Level Measures (SLMs) Framework	New Zealand	Canterbury Health System (Gov)	General/Urban	Lifespan, equity	Acute hospital bed days	Acute hospital bed days per capita is a measure of the use of acute services in secondary care that could be improved by effective management in primary care, transition between the community and hospital settings, transfer of care planning, community support services and good communication between healthcare providers. This includes timely access to diagnostics services. The measure is used to h…					Minimize Harm From Falls	An increase in the percentage of people receiving Long Term Home and Community Support Services who have had an InterRAI assessment in accordance with the guidelines for re-assessment in each quarter
CHS 2021	System Level Measures (SLMs) Framework	New Zealand	Canterbury Health System (Gov)	General/Urban	Lifespan, equity	Acute hospital bed days	Acute hospital bed days per capita is a measure of the use of acute services in secondary care that could be improved by effective management in primary care, transition between the community and hospital settings, transfer of care planning, community support services and good communication between healthcare providers. This includes timely access to diagnostics services. The measure is used to h…					Polypharmacy	The rate of people dispensed with 11 or more long term medications.
CHS 2021	System Level Measures (SLMs) Framework	New Zealand	Canterbury Health System (Gov)	General/Urban	Lifespan, equity	Patient experience of care	engaging consumers in the ongoing development and design of services					In-Hospital & Outpatient Survey Response Rate	The proportion of Māori adult inpatients who complete the survey
CHS 2021	System Level Measures (SLMs) Framework	New Zealand	Canterbury Health System (Gov)	General/Urban	Lifespan, equity	Patient experience of care	engaging consumers in the ongoing development and design of services					In-Hospital Engagement Of Family / Whānau In Patient Care	In Hospital Survey result for the supporting question “Did the hospital staff include your family/whānau or someone close to you in discussions about your care?”
CHS 2021	System Level Measures (SLMs) Framework	New Zealand	Canterbury Health System (Gov)	General/Urban	Lifespan, equity	Patient experience of care	engaging consumers in the ongoing development and design of services					Primary Care Patient Experience Survey	The proportion of General Practice teams utilizing the PES for improvement
CHS 2021	System Level Measures (SLMs) Framework	New Zealand	Canterbury Health System (Gov)	General/Urban	Lifespan, equity	Amenable mortality	Amenable mortality is defined as premature deaths (deaths under age 75) that could potentially be avoided given effective and timely healthcare. That is, early deaths from causes (diseases or injuries) for which effective health interventions exist and are accessible to everyone in need (in New Zealand)					Indicators Of Health Promoting Lifestyle	Two measures - Green Prescription referrals (GRx) and enrolments in Te Hā – Waitaha/Stop Smoking Canterbury service
CHS 2021	System Level Measures (SLMs) Framework	New Zealand	Canterbury Health System (Gov)	General/Urban	Lifespan, equity	Amenable mortality	Amenable mortality is defined as premature deaths (deaths under age 75) that could potentially be avoided given effective and timely healthcare. That is, early deaths from causes (diseases or injuries) for which effective health interventions exist and are accessible to everyone in need (in New Zealand)					Reduction In Regular Smokers In Canterbury	The proportion of the Canterbury population who are regular smoker
CHS 2021	System Level Measures (SLMs) Framework	New Zealand	Canterbury Health System (Gov)	General/Urban	Lifespan, equity	Amenable mortality	Amenable mortality is defined as premature deaths (deaths under age 75) that could potentially be avoided given effective and timely healthcare. That is, early deaths from causes (diseases or injuries) for which effective health interventions exist and are accessible to everyone in need (in New Zealand)					Improved Physical Health For People With Mental Illness And/or Addiction	to monitor blood pressure, lipids, cholesterol (metabolic monitoring), smoking rates, and cervical cancer screening and mammograms in this cohort.
CHS 2021	System Level Measures (SLMs) Framework	New Zealand	Canterbury Health System (Gov)	General/Urban	Lifespan, equity	Amenable mortality	Amenable mortality is defined as premature deaths (deaths under age 75) that could potentially be avoided given effective and timely healthcare. That is, early deaths from causes (diseases or injuries) for which effective health interventions exist and are accessible to everyone in need (in New Zealand)					Improved Access To Cervical Cancer Screening	The quarterly number of eligible women screened in the previous three years divided by the population of eligible women, by ethnicity.
CHS 2021	System Level Measures (SLMs) Framework	New Zealand	Canterbury Health System (Gov)	General/Urban	Lifespan, equity	Youth access to health services	School Year 9 to 17 years of age)					Deliver An Accessible Youth Friendly Oral Health Service	Adolescents’ utilization of the Adolescent Oral Health Service by ethnicity.
CHS 2021	System Level Measures (SLMs) Framework	New Zealand	Canterbury Health System (Gov)	General/Urban	Lifespan, equity	Babies living in smoke free homes	To increase the number of babies living in smoke free homes and to address the variation in rates between Māori, Pacific, and Total population					Pregnant Women Accessing Specialist Smoking Cessation Support	The number of pregnant women enrolling in Te Hā – Waitaha / Stop Smoking Canterbury, by referrer type.
CHS 2021	System Level Measures (SLMs) Framework	New Zealand	Canterbury Health System (Gov)	General/Urban	Lifespan, equity	Babies living in smoke free homes	To increase the number of babies living in smoke free homes and to address the variation in rates between Māori, Pacific, and Total population					Outcomes Of Pregnant Women Engaging In Specialist Smoking Cessation Support	The smoking status of the pregnant women enrolled in Te Hā – Waitaha.
CIHI 2013	Canadian Institute for Health Information (CIHI)’s New Health System Performance Measurement Framework	Canada	CIHI (NPO)	General/Urban	Equity	Health System Outcomes	reflects the high-level outcomes that are the ultimate goals of the health system, corresponding to the expectations of Canadians and of health system stakeholders.	Improve health status of Canadians	health is a state of complete physical, mental and social well-being and not merely the absence of disease or infirmity	Health condition	Reflect health problems and alterations of health status such as diseases, disorders and injuries
CIHI 2013	Canadian Institute for Health Information (CIHI)’s New Health System Performance Measurement Framework	Canada	CIHI (NPO)	General/Urban	Equity	Health System Outcomes	reflects the high-level outcomes that are the ultimate goals of the health system, corresponding to the expectations of Canadians and of health system stakeholders.	Improve health status of Canadians	health is a state of complete physical, mental and social well-being and not merely the absence of disease or infirmity	Human functioning	the more general health status and functioning capacity of the population associated with the consequences of diseases and disorders; it can be measured by potential years of life lost or healthy life expectancy
CIHI 2013	Canadian Institute for Health Information (CIHI)’s New Health System Performance Measurement Framework	Canada	CIHI (NPO)	General/Urban	Equity	Health System Outcomes	reflects the high-level outcomes that are the ultimate goals of the health system, corresponding to the expectations of Canadians and of health system stakeholders.	Improve health status of Canadians	health is a state of complete physical, mental and social well-being and not merely the absence of disease or infirmity	well-being	The level of physical, mental and social well-being of individuals and of populations as it relates to material conditions, quality of life and sustainability of well-being over time
CIHI 2013	Canadian Institute for Health Information (CIHI)’s New Health System Performance Measurement Framework	Canada	CIHI (NPO)	General/Urban	Equity	Health System Outcomes	reflects the high-level outcomes that are the ultimate goals of the health system, corresponding to the expectations of Canadians and of health system stakeholders.	Improve healthy system responsiveness	provide services and improve population health in a way that meets the needs and expectations of the people it serves
CIHI 2013	Canadian Institute for Health Information (CIHI)’s New Health System Performance Measurement Framework	Canada	CIHI (NPO)	General/Urban	Equity	Health System Outcomes	reflects the high-level outcomes that are the ultimate goals of the health system, corresponding to the expectations of Canadians and of health system stakeholders.	Value for money	level of achievement of these goals compared with the resources used
CIHI 2013	Canadian Institute for Health Information (CIHI)’s New Health System Performance Measurement Framework	Canada	CIHI (NPO)	General/Urban	Equity	Social Determinants of Health		Structural factors influencing health	shape individuals’ and families’ socio-economic position, such as income and social status, education and literacy, and gender and ethnicity
CIHI 2013	Canadian Institute for Health Information (CIHI)’s New Health System Performance Measurement Framework	Canada	CIHI (NPO)	General/Urban	Equity	Social Determinants of Health		Biological, material, psychosocial, and behavioural factors		Biological factors	Biological factors include genetic endowment, aging processes and sex-related biology
CIHI 2013	Canadian Institute for Health Information (CIHI)’s New Health System Performance Measurement Framework	Canada	CIHI (NPO)	General/Urban	Equity	Social Determinants of Health		Biological, material, psychosocial, and behavioural factors		Material circumstance	Characteristics of neighborhoods, homes, workplaces and the physical environment
CIHI 2013	Canadian Institute for Health Information (CIHI)’s New Health System Performance Measurement Framework	Canada	CIHI (NPO)	General/Urban	Equity	Social Determinants of Health		Biological, material, psychosocial, and behavioural factors		psychosocial circumstances	May contribute to health or illness include stress, an individual’s sense of control and a person’s social support networks
CIHI 2013	Canadian Institute for Health Information (CIHI)’s New Health System Performance Measurement Framework	Canada	CIHI (NPO)	General/Urban	Equity	Social Determinants of Health		Biological, material, psychosocial, and behavioural factors		behavioural factors	These include smoking, physical exercise, and diet and nutrition
CIHI 2013	Canadian Institute for Health Information (CIHI)’s New Health System Performance Measurement Framework	Canada	CIHI (NPO)	General/Urban	Equity	Health System Outputs	characteristics of the health services (or outputs) produced by the health system, including both the health care system and public health and health promotion services	Access to comprehensive, high-quality health services	capacity of the health system to offer the range of services that meets the needs of individual patients and of the population in a timely fashion without financial, organizational or geographical barriers to seeking or obtaining those services
CIHI 2013	Canadian Institute for Health Information (CIHI)’s New Health System Performance Measurement Framework	Canada	CIHI (NPO)	General/Urban	Equity	Health System Outputs	characteristics of the health services (or outputs) produced by the health system, including both the health care system and public health and health promotion services	Person-centred services	Services that support patient experiences of continuity, reflecting “how patients experience care over time as coherent and linked; as a result of good information flow, good interpersonal skills, and good coordination of care
CIHI 2013	Canadian Institute for Health Information (CIHI)’s New Health System Performance Measurement Framework	Canada	CIHI (NPO)	General/Urban	Equity	Health System Outputs	characteristics of the health services (or outputs) produced by the health system, including both the health care system and public health and health promotion services	Safe health services	avoid injuring patients with the care that is intended to help them
CIHI 2013	Canadian Institute for Health Information (CIHI)’s New Health System Performance Measurement Framework	Canada	CIHI (NPO)	General/Urban	Equity	Health System Outputs	characteristics of the health services (or outputs) produced by the health system, including both the health care system and public health and health promotion services	Appropriateness and effectiveness of health services	Appropriateness reflects the extent to which health services provided to individuals are based on scientific knowledge about the benefits and risks of the services. Effectiveness of health services refers to the health outcomes attributable to the services delivered—reducing the incidence, duration, intensity and consequences of health problems
CIHI 2013	Canadian Institute for Health Information (CIHI)’s New Health System Performance Measurement Framework	Canada	CIHI (NPO)	General/Urban	Equity	Health System Outputs	characteristics of the health services (or outputs) produced by the health system, including both the health care system and public health and health promotion services	Efficiently delivered health services	maximum level of output that can be produced for a given amount of input under the prevailing technological process
CIHI 2013	Canadian Institute for Health Information (CIHI)’s New Health System Performance Measurement Framework	Canada	CIHI (NPO)	General/Urban	Equity	Health System Inputs and Characteristics	represent factors that potentially explain performance and can therefore be seen as levers of health system performance improvement.	Health system leadership and governance	the capacity of the health system to lead and to coordinate strategies across sectors that can contribute significantly to the health of individuals and populations
CIHI 2013	Canadian Institute for Health Information (CIHI)’s New Health System Performance Measurement Framework	Canada	CIHI (NPO)	General/Urban	Equity	Health System Inputs and Characteristics	represent factors that potentially explain performance and can therefore be seen as levers of health system performance improvement.	Health system resources	The level of financial, human, physical (facilities), technical and informational (including the availability of high-quality data) resources available
CIHI 2013	Canadian Institute for Health Information (CIHI)’s New Health System Performance Measurement Framework	Canada	CIHI (NPO)	General/Urban	Equity	Health System Inputs and Characteristics	represent factors that potentially explain performance and can therefore be seen as levers of health system performance improvement.	Efficient allocation of resources	how the resources available to the health system are allocated to the production of the various health services that reflect the population-based demands and needs within a society and enable the health system to achieve better outcomes
CIHI 2013	Canadian Institute for Health Information (CIHI)’s New Health System Performance Measurement Framework	Canada	CIHI (NPO)	General/Urban	Equity	Health System Inputs and Characteristics	represent factors that potentially explain performance and can therefore be seen as levers of health system performance improvement.	Innovation	implementation of internally generated or borrowed ideas—whether pertaining to a product, device, system, process, policy, program or service—that was new to the organization at the time of adoption
CIHI 2013	Canadian Institute for Health Information (CIHI)’s New Health System Performance Measurement Framework	Canada	CIHI (NPO)	General/Urban	Equity	Health System Inputs and Characteristics	represent factors that potentially explain performance and can therefore be seen as levers of health system performance improvement.	Adjusting to population health needs	to the capacity of the health system to adapt and adjust to best meet the changing health needs of the population
Emeny 2022	Precision Health Framework	United States of America	University of New Mexico (Acad)	General/Urban		Biomedical & psychosocial determinants of health	Genetic/molecular/chemical AND all modifiable SDOH factors (environmental, structural, behavioural)
Emeny 2022	Precision Health Framework	United States of America	University of New Mexico (Acad)	General/Urban		Clinical & community intervention	Generic (one size fits all), symptom driven AND individually adaptive over time and responsive to symptoms and SDOH risk
Emeny 2022	Precision Health Framework	United States of America	University of New Mexico (Acad)	General/Urban		Support services	Medical (diagnostics, devices, pharmaceuticals, surgeries) AND population health & public health
Emeny 2022	Precision Health Framework	United States of America	University of New Mexico (Acad)	General/Urban		Health domain	A state of complete physical, mental, & social well-being
Etches 2006	Canadian Institutes of Health Research (CIHR) - Institute of Population and Public Health (IPPH) conceptual framework of population health	Canada	CIHR and IPPH (Gov)	General/Urban		"Upstream forces"		Political
Etches 2006	Canadian Institutes of Health Research (CIHR) - Institute of Population and Public Health (IPPH) conceptual framework of population health	Canada	CIHR and IPPH (Gov)	General/Urban		"Upstream forces"		Social
Etches 2006	Canadian Institutes of Health Research (CIHR) - Institute of Population and Public Health (IPPH) conceptual framework of population health	Canada	CIHR and IPPH (Gov)	General/Urban		"Upstream forces"		Cultural
Etches 2006	Canadian Institutes of Health Research (CIHR) - Institute of Population and Public Health (IPPH) conceptual framework of population health	Canada	CIHR and IPPH (Gov)	General/Urban		"Upstream forces"		Economic
Etches 2006	Canadian Institutes of Health Research (CIHR) - Institute of Population and Public Health (IPPH) conceptual framework of population health	Canada	CIHR and IPPH (Gov)	General/Urban		"Upstream forces"		Spiritual
Etches 2006	Canadian Institutes of Health Research (CIHR) - Institute of Population and Public Health (IPPH) conceptual framework of population health	Canada	CIHR and IPPH (Gov)	General/Urban		"Upstream forces"		Ecological
Etches 2006	Canadian Institutes of Health Research (CIHR) - Institute of Population and Public Health (IPPH) conceptual framework of population health	Canada	CIHR and IPPH (Gov)	General/Urban		"Upstream forces"		Technological
Etches 2006	Canadian Institutes of Health Research (CIHR) - Institute of Population and Public Health (IPPH) conceptual framework of population health	Canada	CIHR and IPPH (Gov)	General/Urban		Proximal causes of health	physical & social environments; and biological factors (including gene-environment interactions)
Etches 2006	Canadian Institutes of Health Research (CIHR) - Institute of Population and Public Health (IPPH) conceptual framework of population health	Canada	CIHR and IPPH (Gov)	General/Urban		Life-course processes
Etches 2006	Canadian Institutes of Health Research (CIHR) - Institute of Population and Public Health (IPPH) conceptual framework of population health	Canada	CIHR and IPPH (Gov)	General/Urban		From individuals to society
Etches 2006	Canadian Institutes of Health Research (CIHR) - Institute of Population and Public Health (IPPH) conceptual framework of population health	Canada	CIHR and IPPH (Gov)	General/Urban		Disparities across sub-populations	By race, ethnicity, gender, SES & geography
Etches 2006	Canadian Institutes of Health Research (CIHR) - Institute of Population and Public Health (IPPH) conceptual framework of population health	Canada	CIHR and IPPH (Gov)	General/Urban		Health services/system interventions
Etches 2006	Canadian Institutes of Health Research (CIHR) - Institute of Population and Public Health (IPPH) conceptual framework of population health	Canada	CIHR and IPPH (Gov)	General/Urban		Health outcomes
EU 2015	Joint Assessment Framework	Europe	European Union (EU)/European Commission (Inter-Gov)	General/Urban	Lifespan, equity	Overall health outcomes	main outcome that is expected from a health system					Life expectancy at birth and 65 (total population, women, men)	Life expectancy at birth and at 65 represents the mean number of years still to be lived by a person who has reached that exact age, if subjected throughout the rest of his or her life to the current mortality conditions (age-specific probabilities of dying).
EU 2015	Joint Assessment Framework	Europe	European Union (EU)/European Commission (Inter-Gov)	General/Urban	Lifespan, equity	Overall health outcomes	main outcome that is expected from a health system					Healthy life years (HLY) at birth and 65 (women, men)	The mean number of healthy years still to be lived by a person at birth and at 65, if subjected throughout the rest of his or her life to the current mortality conditions. The data required are the age-specific prevalence (proportions) of the population in healthy and unhealthy conditions and age-specific mortality information. A healthy condition is defined by the absence of limitations in funct…
EU 2015	Joint Assessment Framework	Europe	European Union (EU)/European Commission (Inter-Gov)	General/Urban	Lifespan, equity	Overall health outcomes	main outcome that is expected from a health system					Self-perceived general health (good and very good)	Percentage of people reporting a good or very good health. The concept is operationalized by a question on how a person perceives his/her health in general using one of the answer categories: very good/ good/ fair/ bad/ very bad.
EU 2015	Joint Assessment Framework	Europe	European Union (EU)/European Commission (Inter-Gov)	General/Urban	Lifespan, equity	Overall health outcomes	main outcome that is expected from a health system					Self-perceived general health - income quintile gap (q1-q5) for good and very good health	The difference between the percentage of the people from the bottom (q1) and the top (q5) income quintiles reporting a good or very good health. The total disposable income of a household is calculated by adding together the personal income received by all of household members plus income received at household level. Missing income information is imputed. Disposable household income includes: - a…
EU 2015	Joint Assessment Framework	Europe	European Union (EU)/European Commission (Inter-Gov)	General/Urban	Lifespan, equity	Overall health outcomes	main outcome that is expected from a health system					Infant mortality rate (total)	Ratio of the number of deaths of children under one year of age during the year to the number of live births in that year. The value is expressed per 1000 live births.
EU 2015	Joint Assessment Framework	Europe	European Union (EU)/European Commission (Inter-Gov)	General/Urban	Lifespan, equity	Overall health outcomes	main outcome that is expected from a health system					Child mortality, 1-14 (total)	Death rate of children aged 1-14 years per 100,000 population. Number of deaths of residents dying inside and outside their home country at age 1-14 years divided by the midterm population* aged 1-14 years. *midterm populationt= (populationt+populationt+1)/2
EU 2015	Joint Assessment Framework	Europe	European Union (EU)/European Commission (Inter-Gov)	General/Urban	Lifespan, equity	Overall health outcomes	main outcome that is expected from a health system					Potential years of life lost (total)	Potential Years of Life Lost (PYLL) is a summary measure of premature mortality which provides an explicit way of weighting deaths occurring at younger ages, which are, a priori, preventable. The calculation for PYLL involves adding up deaths for all causes (ICD=A-R, V-Y) occurring at each age to 70 years and multiplying this with the number of remaining years to live until a selected age limit.
EU 2015	Joint Assessment Framework	Europe	European Union (EU)/European Commission (Inter-Gov)	General/Urban	Lifespan, equity	Overall health outcomes	main outcome that is expected from a health system					Amenable mortality, standardized death rate per 100.000 population aged 0-74 years (total)	Number of deaths of residents dying inside and outside their home country, which are considered to be amenable. Amenable mortality is a dimension of avoidable mortality and is understood as deaths that could be avoided through good quality of healthcare. More precisely a death is amenable if, in the light of medical and technology at the time of death, all or most deaths from that cause could be …
EU 2015	Joint Assessment Framework	Europe	European Union (EU)/European Commission (Inter-Gov)	General/Urban	Lifespan, equity	Overall health outcomes	main outcome that is expected from a health system					Preventable mortality, standardized death rate per 100,000 population aged 0-74 years	Preventable mortality is another dimension of avoidable mortality. A death is preventable if, in the light of understanding of the determinants of health at the time of death, all or most deaths from that cause (subject to age limits if appropriate) could be avoided by public health interventions in the broadest sense (ONS, 2011). It combines major causes of preventable deaths as cancer, cardio-v…
EU 2015	Joint Assessment Framework	Europe	European Union (EU)/European Commission (Inter-Gov)	General/Urban	Lifespan, equity	Overall health outcomes	main outcome that is expected from a health system					External causes of death excluding transport accidents (total)	Mortality due to external causes (excluding transport accidents (V01-V99, Y85)). Number of deaths of residents dying inside and outside their home country with a cause of death between W00-Y89 (excluding Y85) at all ages divided by the total midterm population*. *midterm populationt= (populationt+populationt+1)/2
EU 2015	Joint Assessment Framework	Europe	European Union (EU)/European Commission (Inter-Gov)	General/Urban	Lifespan, equity	Overall health outcomes	main outcome that is expected from a health system					Well-being (to include also income quintile gap)	To be defined.	To be defined.
EU 2015	Joint Assessment Framework	Europe	European Union (EU)/European Commission (Inter-Gov)	General/Urban	Lifespan, equity	Overall health outcomes	main outcome that is expected from a health system					Mental Health	To be defined.	To be defined.
EU 2015	Joint Assessment Framework	Europe	European Union (EU)/European Commission (Inter-Gov)	General/Urban	Lifespan, equity	Overall health outcomes	main outcome that is expected from a health system					Potential years of life lost by socioeconomic status (SES)	To be defined.	To be defined.
EU 2015	Joint Assessment Framework	Europe	European Union (EU)/European Commission (Inter-Gov)	General/Urban	Lifespan, equity	Health care related determinants	Whether all people in need of health care can receive high quality interventions when required	access	a measure of the proportion of the population that reaches appropriate health services			Self-reported unmet need for medical care (total by reason: cost, waiting time, distance)	Percentage of the population aged 16 and over reporting unmet needs in the previous 12 months for medical care for any of the following three reasons: financial reasons (too expensive), distance (too far to travel), or waiting time (long waiting lists).
EU 2015	Joint Assessment Framework	Europe	European Union (EU)/European Commission (Inter-Gov)	General/Urban	Lifespan, equity	Health care related determinants	Whether all people in need of health care can receive high quality interventions when required	access	a measure of the proportion of the population that reaches appropriate health services			Self-reported unmet need for medical care - income quintile gap (q1-q5 by reason: cost, waiting time, distance)	The difference (gap) between the percentage of the population aged 16 and over from the bottom (q1) and top (q5) income quintile with self-reported total unmet need for medical examination during the previous 12 months for the following three reasons: financial barriers, waiting times, too far to travel. The first quintile group represents the 20% of the population with the lowest income, and the…
EU 2015	Joint Assessment Framework	Europe	European Union (EU)/European Commission (Inter-Gov)	General/Urban	Lifespan, equity	Health care related determinants	Whether all people in need of health care can receive high quality interventions when required	access	a measure of the proportion of the population that reaches appropriate health services			Share of population covered by health insurance	The percentage of the population covered by public health insurance (which is defined as tax-based public health insurance and income-related payroll taxes including social security contribution schemes) + the percentage of the population covered by private health insurance including: Private mandatory health insurance, Private employment group health insurance, Private community-rated health ins…
EU 2015	Joint Assessment Framework	Europe	European Union (EU)/European Commission (Inter-Gov)	General/Urban	Lifespan, equity	Health care related determinants	Whether all people in need of health care can receive high quality interventions when required	access	a measure of the proportion of the population that reaches appropriate health services			Financial burden of out-of-pocket payment for health care	A micro-level indicator to be defined.
EU 2015	Joint Assessment Framework	Europe	European Union (EU)/European Commission (Inter-Gov)	General/Urban	Lifespan, equity	Health care related determinants	Whether all people in need of health care can receive high quality interventions when required	access	a measure of the proportion of the population that reaches appropriate health services			Care utilization (total, by socioeconomic status)	To be defined and possibly also broken down by socio-economic group.
EU 2015	Joint Assessment Framework	Europe	European Union (EU)/European Commission (Inter-Gov)	General/Urban	Lifespan, equity	Health care related determinants	Whether all people in need of health care can receive high quality interventions when required	access	a measure of the proportion of the population that reaches appropriate health services			Household out-of-pocket payment for health care	A macro-level indicator to be defined. 'Household out-of-pocket payment' means a direct payment for health care goods and services from the household primary income or savings, where the payment is made by the user a t the time o f the purchase o f goods o r the use of the service.
EU 2015	Joint Assessment Framework	Europe	European Union (EU)/European Commission (Inter-Gov)	General/Urban	Lifespan, equity	Health care related determinants	Whether all people in need of health care can receive high quality interventions when required	Quality	keeping up ’with medical advances and the emerging needs associated with ageing and is based on an assessment of their health benefits			Colorectal cancer survival rates (total)	Age-standardized 5-year relative colorectal survival rate is the observed rate of persons diagnosed with colorectal cancer (C18- C21) surviving five years after diagnosis, divided by expected survival rate in the general population OR Five-year observed survival for men, women and total population aged 15-99 diagnosed with colorectal cancer (first primary cancer at the specified site) divided by …
EU 2015	Joint Assessment Framework	Europe	European Union (EU)/European Commission (Inter-Gov)	General/Urban	Lifespan, equity	Health care related determinants	Whether all people in need of health care can receive high quality interventions when required	Quality	keeping up ’with medical advances and the emerging needs associated with ageing and is based on an assessment of their health benefits			Breast cancer survival rates (women)	Age-standardized 5-year relative breast survival rate is the observed rate of women diagnosed with breast cancer (C50) surviving five years after diagnosis, divided by expected survival rate in the general population OR Five-year observed survival for women aged 15-99 diagnosed with breast cancer (first primary cancer at the specified site) divided by the expected survival of a comparable group f…
EU 2015	Joint Assessment Framework	Europe	European Union (EU)/European Commission (Inter-Gov)	General/Urban	Lifespan, equity	Health care related determinants	Whether all people in need of health care can receive high quality interventions when required	Quality	keeping up ’with medical advances and the emerging needs associated with ageing and is based on an assessment of their health benefits			Cervical cancer survival rates (women)	Age-standardized 5-year relative cervical survival rate is the observed rate of women diagnosed with cervical cancer (C53) surviving five years after diagnosis, divided by expected survival rate in the general population OR Five-year observed survival for women aged 15-99 diagnosed with cervical cancer (first primary cancer at the specified site) divided by the expected survival of a comparable g…
EU 2015	Joint Assessment Framework	Europe	European Union (EU)/European Commission (Inter-Gov)	General/Urban	Lifespan, equity	Health care related determinants	Whether all people in need of health care can receive high quality interventions when required	Quality	keeping up ’with medical advances and the emerging needs associated with ageing and is based on an assessment of their health benefits			Breast cancer screening (women)	Breast cancer screening rates reflect the proportion of eligible women (aged 50-69) reporting a mammography in the past two years.
EU 2015	Joint Assessment Framework	Europe	European Union (EU)/European Commission (Inter-Gov)	General/Urban	Lifespan, equity	Health care related determinants	Whether all people in need of health care can receive high quality interventions when required	Quality	keeping up ’with medical advances and the emerging needs associated with ageing and is based on an assessment of their health benefits			Cervical cancer screening (women)	Proportion of women (aged 20-69) reporting to have undergone a cervical cancer screening test within the past three years.
EU 2015	Joint Assessment Framework	Europe	European Union (EU)/European Commission (Inter-Gov)	General/Urban	Lifespan, equity	Health care related determinants	Whether all people in need of health care can receive high quality interventions when required	Quality	keeping up ’with medical advances and the emerging needs associated with ageing and is based on an assessment of their health benefits			Colorectal cancer screening (total, men, women)	Proportion of persons (aged 50-74) reporting to have undergone a colorectal cancer screening test in the past two years.
EU 2015	Joint Assessment Framework	Europe	European Union (EU)/European Commission (Inter-Gov)	General/Urban	Lifespan, equity	Health care related determinants	Whether all people in need of health care can receive high quality interventions when required	Quality	keeping up ’with medical advances and the emerging needs associated with ageing and is based on an assessment of their health benefits			Vaccination coverage for children	Percentage of infants who have been fully vaccinated against important infectious childhood diseases (reaching their 1s t birthday in the given calendar year against pertussis, diphtheria, tetanus, and poliomyelitis; reaching their 2n d birthday in the given calendar year against measles, mumps and rubella).
EU 2015	Joint Assessment Framework	Europe	European Union (EU)/European Commission (Inter-Gov)	General/Urban	Lifespan, equity	Health care related determinants	Whether all people in need of health care can receive high quality interventions when required	Quality	keeping up ’with medical advances and the emerging needs associated with ageing and is based on an assessment of their health benefits			Influenza vaccination for 65+ (total, by educational level gap between ISCED 0-2 and 5-6)	Influenza vaccination rate refers to the number of people aged 65 and older who have received an annual influenza vaccination, divided by the total number of people over 65 years of age. The gap in influenza vaccination for the elderly is the difference between the percentage of people aged 65+ with lower secondary education (ISCED 2) and people aged 65+ with tertiary education (ISCED 5-6).
EU 2015	Joint Assessment Framework	Europe	European Union (EU)/European Commission (Inter-Gov)	General/Urban	Lifespan, equity	Health care related determinants	Whether all people in need of health care can receive high quality interventions when required	Quality	keeping up ’with medical advances and the emerging needs associated with ageing and is based on an assessment of their health benefits			In-hospital mortality following acute myocardial infarction (AMI)	The number of people who die within 30 days of being admitted to hospital with acute myocardial infarction (AMI), where death occurs at the same hospital as the initial AMI admission, as a proportion of all hospital admissions for AMI in a specified year, standardized for age and gender to the 2010 OECD population. The admission based indicator is used and the unit of counting is a hospital admis…
EU 2015	Joint Assessment Framework	Europe	European Union (EU)/European Commission (Inter-Gov)	General/Urban	Lifespan, equity	Health care related determinants	Whether all people in need of health care can receive high quality interventions when required	Quality	keeping up ’with medical advances and the emerging needs associated with ageing and is based on an assessment of their health benefits			In-hospital mortality following stroke	The number of people who die within 30 days of being admitted to hospital with ischemic stroke, where death occurs in the same hospital as the initial stroke admission, as a proportion of all hospital admissions for ischemic stroke in a specified year, standardized for age and gender to the 2010 OECD population. The admission-based indicator is used and the unit of counting is a hospital admissio…
EU 2015	Joint Assessment Framework	Europe	European Union (EU)/European Commission (Inter-Gov)	General/Urban	Lifespan, equity	Health care related determinants	Whether all people in need of health care can receive high quality interventions when required	Quality	keeping up ’with medical advances and the emerging needs associated with ageing and is based on an assessment of their health benefits			Avoidable admission: respiratory diseases (asthma and chronic obstructive pulmonary disease)	The chronic obstructive pulmonary disease indicator for respiratory diseases is defined at the OECD as the number of hospital discharges of people aged 15 years and over per 100 000 population, adjusted to take account of the age and sex composition of each country’s population structure. Coverage: Population aged 15 and older Numerator: All non-maternal/non-neonatal hospital admissions with a pr…
EU 2015	Joint Assessment Framework	Europe	European Union (EU)/European Commission (Inter-Gov)	General/Urban	Lifespan, equity	Health care related determinants	Whether all people in need of health care can receive high quality interventions when required	Quality	keeping up ’with medical advances and the emerging needs associated with ageing and is based on an assessment of their health benefits			Avoidable admission: uncontrolled diabetes	The indicator for uncontrolled diabetes is defined as the number of hospital discharges of people aged 15 years and over with diabetes Type I or II without mention of a short-term or long-term complication per 100 000 population. The rates have been adjusted to take account of the age and sex composition of each country’s population structure.
EU 2015	Joint Assessment Framework	Europe	European Union (EU)/European Commission (Inter-Gov)	General/Urban	Lifespan, equity	Health care related determinants	Whether all people in need of health care can receive high quality interventions when required	Resources (context information)	Resources impact both access and quality of healthcare, but it is difficult to establish a normative judgement. Therefore, this dimension is highlighted as context information to be used in the second-step qualitative assessment.			Current expenditure on health care per capita (in Purchasing Power Standards)	‘Current expenditure on healthcare’ means the final consumption expenditure of resident units on healthcare goods and services, including the healthcare goods and services provided directly to individual persons as well as collective healthcare services.
EU 2015	Joint Assessment Framework	Europe	European Union (EU)/European Commission (Inter-Gov)	General/Urban	Lifespan, equity	Health care related determinants	Whether all people in need of health care can receive high quality interventions when required	Resources (context information)	Resources impact both access and quality of healthcare, but it is difficult to establish a normative judgement. Therefore, this dimension is highlighted as context information to be used in the second-step qualitative assessment.			Current expenditure on health care as % of gross domestic product (GDP)	‘Current expenditure on healthcare’ means the final consumption expenditure of resident units on healthcare goods and services, including the healthcare goods and services provided directly to individual persons as well as collective healthcare services. Gross domestic product (GDP) = final consumption + gross capital formation + net exports. Final consumption of households includes goods and ser…
EU 2015	Joint Assessment Framework	Europe	European Union (EU)/European Commission (Inter-Gov)	General/Urban	Lifespan, equity	Health care related determinants	Whether all people in need of health care can receive high quality interventions when required	Resources (context information)	Resources impact both access and quality of healthcare, but it is difficult to establish a normative judgement. Therefore, this dimension is highlighted as context information to be used in the second-step qualitative assessment.			Total long-term care (health and social) expenditure as % of gross domestic product (GDP)	Expenditure on long-term care (health) (category HC.3 in SHA 2011) plus expenditure on long-term care (social) (category HC.R.1 in SHA 2011) as a % of GDP. 'Long-term care (health)' means a range of medical and personal care services that are consumed with the primary goal of alleviating pain and suffering and reducing or managing the deterioration in health status in patients with a degree of lo…
EU 2015	Joint Assessment Framework	Europe	European Union (EU)/European Commission (Inter-Gov)	General/Urban	Lifespan, equity	Health care related determinants	Whether all people in need of health care can receive high quality interventions when required	Resources (context information)	Resources impact both access and quality of healthcare, but it is difficult to establish a normative judgement. Therefore, this dimension is highlighted as context information to be used in the second-step qualitative assessment.			Expenditure on curative care as % of current expenditure on health care	Curative care' means the health care services during which the principal intent is to relieve symptoms or to reduce the severity of an illness or injury, or to protect against its exacerbation or complication that could threaten life or normal function.
EU 2015	Joint Assessment Framework	Europe	European Union (EU)/European Commission (Inter-Gov)	General/Urban	Lifespan, equity	Health care related determinants	Whether all people in need of health care can receive high quality interventions when required	Resources (context information)	Resources impact both access and quality of healthcare, but it is difficult to establish a normative judgement. Therefore, this dimension is highlighted as context information to be used in the second-step qualitative assessment.			Expenditure on preventive care as a % of current expenditure on health care	Preventive care' means any measure that aims to avoid or reduce the number or the severity of injuries and diseases, their sequelae and complications. It is based on a health promotion strategy that involves a process to enable people to improve their health through the control over some of its immediate determinants. Interventions (both individual and collective) are included when their primary …
EU 2015	Joint Assessment Framework	Europe	European Union (EU)/European Commission (Inter-Gov)	General/Urban	Lifespan, equity	Health care related determinants	Whether all people in need of health care can receive high quality interventions when required	Resources (context information)	Resources impact both access and quality of healthcare, but it is difficult to establish a normative judgement. Therefore, this dimension is highlighted as context information to be used in the second-step qualitative assessment.			Expenditure on rehabilitative care as % of current expenditure on health care	Rehabilitative care means the services to stabilize, improve or restore impaired body functions and structures, compensate for the absence or loss of body functions and structures, improve activities and participation and prevent impairments, medical complications and risks.
EU 2015	Joint Assessment Framework	Europe	European Union (EU)/European Commission (Inter-Gov)	General/Urban	Lifespan, equity	Health care related determinants	Whether all people in need of health care can receive high quality interventions when required	Resources (context information)	Resources impact both access and quality of healthcare, but it is difficult to establish a normative judgement. Therefore, this dimension is highlighted as context information to be used in the second-step qualitative assessment.			Expenditure on long-term care (health) as % of current expenditure on health care	Long-term care (health)' means a range of medical and personal care services that are consumed with the primary goal of alleviating pain and suffering and reducing or managing the deterioration in health status in patients with a degree of long-term dependency.
EU 2015	Joint Assessment Framework	Europe	European Union (EU)/European Commission (Inter-Gov)	General/Urban	Lifespan, equity	Health care related determinants	Whether all people in need of health care can receive high quality interventions when required	Resources (context information)	Resources impact both access and quality of healthcare, but it is difficult to establish a normative judgement. Therefore, this dimension is highlighted as context information to be used in the second-step qualitative assessment.			Practicing physicians or doctors	Total number of practicing physicians (medical doctors) per 100 000 inhabitants. The data for most countries refer to practicing medical doctors, defined as the number of doctors who are providing care directly to patients. In many countries, the numbers include interns and residents (doctors in training). The numbers are based on head counts.
EU 2015	Joint Assessment Framework	Europe	European Union (EU)/European Commission (Inter-Gov)	General/Urban	Lifespan, equity	Health care related determinants	Whether all people in need of health care can receive high quality interventions when required	Resources (context information)	Resources impact both access and quality of healthcare, but it is difficult to establish a normative judgement. Therefore, this dimension is highlighted as context information to be used in the second-step qualitative assessment.			Practicing and professionally active nurses and midwives	Total number of professional nurses and midwives per 100,000 inhabitants. The number of nurses includes those employed in public and private settings providing services directly to patients (“practicing”) and in some cases also those working as managers, educators or researchers.
EU 2015	Joint Assessment Framework	Europe	European Union (EU)/European Commission (Inter-Gov)	General/Urban	Lifespan, equity	Non-health care determinants	factors outside of the health care system (e.g. individual lifestyles and behaviour and environmental factors,)					Regular daily smoking (total population, 15+, 15-24, men, women, income quintile gap q1/q5)	Proportion of people reporting to smoke cigarettes daily. Percentage of respondents reporting to smoke cigarettes daily derived from EHIS questions SK.1 and SK.2; SK.1: Do you smoke at all nowadays? 1. Yes, daily; 2. Yes, occasionally; 3. Not at all. SK.2: What tobacco product do you smoke each day? 1. Manufactured cigarettes; 2. Hand rolled cigarettes; 3. Cigars; 4. Pipefuls of tobacco; 5. Other…
EU 2015	Joint Assessment Framework	Europe	European Union (EU)/European Commission (Inter-Gov)	General/Urban	Lifespan, equity	Non-health care determinants	factors outside of the health care system (e.g. individual lifestyles and behaviour and environmental factors,)					Obesity (total population, 18+, 18-24, men, women, income quintile gap q1/q5)	Proportion of people who are obese, i.e. whose body mass index (BMI) is >= 30kg/m2. Body mass index (BMI), or Quetelet index, is defined as the individual’s body weight (in kilograms) divided by the square of their height (in meters). Weight and height are derived from European Health Interview Survey (EHIS) questions BMI01: How tall are you? (cm), and BMI02: How much do you weight without clothe…
EU 2015	Joint Assessment Framework	Europe	European Union (EU)/European Commission (Inter-Gov)	General/Urban	Lifespan, equity	Non-health care determinants	factors outside of the health care system (e.g. individual lifestyles and behaviour and environmental factors,)					Fruit consumption (total population 15+, 15-24, educational level gap between ISCED 0-2 and 5-6)	Proportion of people reporting to eat fruits (excluding juice) at least once a day.
EU 2015	Joint Assessment Framework	Europe	European Union (EU)/European Commission (Inter-Gov)	General/Urban	Lifespan, equity	Non-health care determinants	factors outside of the health care system (e.g. individual lifestyles and behaviour and environmental factors,)					Vegetable consumption (total population 15+, 15-24, educational level gap between ISCED 0-2 and 5-6)	Proportion of people reporting to eat vegetables (excluding potatoes and juice) at least once a day.
EU 2015	Joint Assessment Framework	Europe	European Union (EU)/European Commission (Inter-Gov)	General/Urban	Lifespan, equity	Non-health care determinants	factors outside of the health care system (e.g. individual lifestyles and behaviour and environmental factors,)					Physical activity (total population 15+, 15-24, men, women, educational level gap between ISCED 0-2 and 5-6)	Percentage of a countries’ population doing ≥ 150 minutes of at least moderate-intensity aerobic physical activity per week
EU 2015	Joint Assessment Framework	Europe	European Union (EU)/European Commission (Inter-Gov)	General/Urban	Lifespan, equity	Non-health care determinants (lifestyle and external factors)	factors outside of the health care system (e.g. individual lifestyles and behaviour and environmental factors,)					Risky single occasion drinking (total population 15+, 15-24, men, women, educational level gap between ISCED 0-2 and 5-6)	Proportion of people ingesting more than 60g of pure ethanol on a single occasion in the past 12 months.
EU 2015	Joint Assessment Framework	Europe	European Union (EU)/European Commission (Inter-Gov)	General/Urban	Lifespan, equity	Socio-economic situation (contextual information)	issues falling outside of the health system boundaries that impacts on the health system's performance.					Old age dependency ratio	This indicator is the ratio between the total number of elderly persons of an age when they are generally economically inactive (aged 65 and over) and the number of persons of working age (from 15 to 64).
EU 2015	Joint Assessment Framework	Europe	European Union (EU)/European Commission (Inter-Gov)	General/Urban	Lifespan, equity	Socio-economic situation (contextual information)	issues falling outside of the health system boundaries that impacts on the health system's performance.					At risk of poverty or social exclusion rate	The share of the total population that is at-risk-of-poverty, or severely materially deprived, or living in households with very low work intensity. The indicator sums up the number of persons who are at risk of poverty, severely materially deprived or living in households with very low work intensity. Persons present in several sub-indicators are counted only once. Persons at risk of poverty hav…
EU 2015	Joint Assessment Framework	Europe	European Union (EU)/European Commission (Inter-Gov)	General/Urban	Lifespan, equity	Socio-economic situation (contextual information)	issues falling outside of the health system boundaries that impacts on the health system's performance.					Share of population 65+	Share of population aged 65 and above expressed as a percentage of the total population.
EU 2015	Joint Assessment Framework	Europe	European Union (EU)/European Commission (Inter-Gov)	General/Urban	Lifespan, equity	Socio-economic situation (contextual information)	issues falling outside of the health system boundaries that impacts on the health system's performance.					Share of population 80+	Share of population aged 80 and above expressed as a percentage of the total population.
EU 2015	Joint Assessment Framework	Europe	European Union (EU)/European Commission (Inter-Gov)	General/Urban	Lifespan, equity	Socio-economic situation (contextual information)	issues falling outside of the health system boundaries that impacts on the health system's performance.					Percentage of population with low educational attainment	Percentage of population (25-64) with low educational attainment (ISCED 0-2). The educational attainment of an individual is the highest ISCED (International Standard Classification of Education) level successfully completed, the successful completion of an education programme being validated by a recognized qualification (or credential), i.e. a qualification officially recognized by the relevant…
EU 2015	Joint Assessment Framework	Europe	European Union (EU)/European Commission (Inter-Gov)	General/Urban	Lifespan, equity	Socio-economic situation (contextual information)	issues falling outside of the health system boundaries that impacts on the health system's performance.					Gross domestic product (GDP) per capita (purchasing power standards)	Gross domestic product (GDP) is a measure for the economic activity. It is defined as the value of all goods and services produced less the value of any goods or services used in their creation. Gross domestic product per capita in purchasing power standards (PPS) is the ratio between the level of gross domestic product (GDP), expressed in purchasing power standards, and total population. GDP in …
Evans 1990	Evans and Stoddart	Canada	University of British Columbia, McMaster University (Acad)	General/Urban		Well-being
Evans 1990	Evans and Stoddart	Canada	University of British Columbia, McMaster University (Acad)	General/Urban		Prosperity
Evans 1990	Evans and Stoddart	Canada	University of British Columbia, McMaster University (Acad)	General/Urban		Health & Function
Evans 1990	Evans and Stoddart	Canada	University of British Columbia, McMaster University (Acad)	General/Urban		Individual response		Behaviour
Evans 1990	Evans and Stoddart	Canada	University of British Columbia, McMaster University (Acad)	General/Urban		Individual response		Biology
Evans 1990	Evans and Stoddart	Canada	University of British Columbia, McMaster University (Acad)	General/Urban		Social environment
Evans 1990	Evans and Stoddart	Canada	University of British Columbia, McMaster University (Acad)	General/Urban		Physical environment
Evans 1990	Evans and Stoddart	Canada	University of British Columbia, McMaster University (Acad)	General/Urban		Genetic environment
Evans 1990	Evans and Stoddart	Canada	University of British Columbia, McMaster University (Acad)	General/Urban		Health care
Evans 1990	Evans and Stoddart	Canada	University of British Columbia, McMaster University (Acad)	General/Urban		Disease
Galea 2005	Conceptual framework for urban health	United States of America	Center for Urban Epidemiologic Studies, New York Academy of Medicine (Acad)	General/Urban	Equity	Major global and national trends	Global and national social, economic, and political trends	Immigration & migration	Movement of people into or out of the country
Galea 2005	Conceptual framework for urban health	United States of America	Center for Urban Epidemiologic Studies, New York Academy of Medicine (Acad)	General/Urban	Equity	Major global and national trends	Global and national social, economic, and political trends	Suburbanization	Movement of people from city center to surrounding areas
Galea 2005	Conceptual framework for urban health	United States of America	Center for Urban Epidemiologic Studies, New York Academy of Medicine (Acad)	General/Urban	Equity	Major global and national trends	Global and national social, economic, and political trends	Changing role of government	National trends in the role of government affects the financial and political support that can be mobilized
Galea 2005	Conceptual framework for urban health	United States of America	Center for Urban Epidemiologic Studies, New York Academy of Medicine (Acad)	General/Urban	Equity	Major global and national trends	Global and national social, economic, and political trends	Globalization	Increased mobility of goods, services, labor, technology
Galea 2005	Conceptual framework for urban health	United States of America	Center for Urban Epidemiologic Studies, New York Academy of Medicine (Acad)	General/Urban	Equity	Enduring social structures and conditions	Prevailing political and economic systems that underlie all aspects of living in particular countries
Galea 2005	Conceptual framework for urban health	United States of America	Center for Urban Epidemiologic Studies, New York Academy of Medicine (Acad)	General/Urban	Equity	Municipal level determinants	Variables that can impact global and national trends	Municipal government	Municipal government influences the health of urban populations by providing services, regulating activities that affect health, and setting the parameters for urban development. Municipal governments have the capacity to modify the urban physical and social environments and to deliver or oversee the delivery of public health, health care and social services
Galea 2005	Conceptual framework for urban health	United States of America	Center for Urban Epidemiologic Studies, New York Academy of Medicine (Acad)	General/Urban	Equity	Municipal level determinants	Variables that can impact global and national trends	Civic society	defines the space not controlled by government or the market where residents interact to achieve common goals
Galea 2005	Conceptual framework for urban health	United States of America	Center for Urban Epidemiologic Studies, New York Academy of Medicine (Acad)	General/Urban	Equity	Municipal level determinants	Variables that can impact global and national trends	Markets	Markets allocate housing, food, employment opportunities, medical care, and transportation and, due to privatization, increasingly play a role in education, public safety, and others sectors previously confined to the public realm
Galea 2005	Conceptual framework for urban health	United States of America	Center for Urban Epidemiologic Studies, New York Academy of Medicine (Acad)	General/Urban	Equity	Urban living conditions	characteristics that shape the day-to-day life of urban residents	The physical environment	includes the built environment, the air city dwellers breathe, the water they drink and bathe in, the indoor and outdoor noise they hear, the parkland inside and surrounding the city, and the geological and climate conditions of the site where the city is located.
Galea 2005	Conceptual framework for urban health	United States of America	Center for Urban Epidemiologic Studies, New York Academy of Medicine (Acad)	General/Urban	Equity	Urban living conditions	characteristics that shape the day-to-day life of urban residents	Population	Changing population characteristics can create unique patterns of vulnerability. Changes in the knowledge, skills, culture or behaviour of people living in cities can also influence health
Galea 2005	Conceptual framework for urban health	United States of America	Center for Urban Epidemiologic Studies, New York Academy of Medicine (Acad)	General/Urban	Equity	Urban living conditions	characteristics that shape the day-to-day life of urban residents	The social environment	structure and characteristics of relationships among people within a community. Components of the social environment include social networks, social capital, segregation, and the social support that interpersonal interactions pro-vide
Galea 2005	Conceptual framework for urban health	United States of America	Center for Urban Epidemiologic Studies, New York Academy of Medicine (Acad)	General/Urban	Equity	Urban living conditions	characteristics that shape the day-to-day life of urban residents	Health and social services	Social agencies, health services
Galea 2005	Conceptual framework for urban health	United States of America	Center for Urban Epidemiologic Studies, New York Academy of Medicine (Acad)	General/Urban	Equity	Public health intervention & research	how public health interventions may shape health in cities
Galea 2005	Conceptual framework for urban health	United States of America	Center for Urban Epidemiologic Studies, New York Academy of Medicine (Acad)	General/Urban	Equity	Outcomes		Health outcomes
Galea 2005	Conceptual framework for urban health	United States of America	Center for Urban Epidemiologic Studies, New York Academy of Medicine (Acad)	General/Urban	Equity	Outcomes		Non-health outcomes
Halfon 2002	Life course health development framework	United States of America	National center for Infancy and early childhood health policy (Gov)	General/Urban	Lifespan	The context of health development	Macrocontexts/environments	Genetic endowment of species
Halfon 2002	Life course health development framework	United States of America	National center for Infancy and early childhood health policy (Gov)	General/Urban	Lifespan	The context of health development	Macrocontexts/environments	Physical environment		Availability of resources
Halfon 2002	Life course health development framework	United States of America	National center for Infancy and early childhood health policy (Gov)	General/Urban	Lifespan	The context of health development	Macrocontexts/environments	Physical environment		Food, clean air, open space
Halfon 2002	Life course health development framework	United States of America	National center for Infancy and early childhood health policy (Gov)	General/Urban	Lifespan	The context of health development	Macrocontexts/environments	Physical environment		Pathogen exposure
Halfon 2002	Life course health development framework	United States of America	National center for Infancy and early childhood health policy (Gov)	General/Urban	Lifespan	The context of health development	Macrocontexts/environments	Social environment		Income, economic resources
Halfon 2002	Life course health development framework	United States of America	National center for Infancy and early childhood health policy (Gov)	General/Urban	Lifespan	The context of health development	Macrocontexts/environments	Social environment		Prosperity, disparities
Halfon 2002	Life course health development framework	United States of America	National center for Infancy and early childhood health policy (Gov)	General/Urban	Lifespan	The context of health development	Macrocontexts/environments	Social environment		Social conditions, connectedness
Halfon 2002	Life course health development framework	United States of America	National center for Infancy and early childhood health policy (Gov)	General/Urban	Lifespan	The context of health development	Macrocontexts/environments	Family environment		Family structure, function, resources
Halfon 2002	Life course health development framework	United States of America	National center for Infancy and early childhood health policy (Gov)	General/Urban	Lifespan	The context of health development	Macrocontexts/environments	Family environment		Family lifecycle and support
Halfon 2002	Life course health development framework	United States of America	National center for Infancy and early childhood health policy (Gov)	General/Urban	Lifespan	The context of health development	Macrocontexts/environments	Psychological environment		Psychosocial stress
Halfon 2002	Life course health development framework	United States of America	National center for Infancy and early childhood health policy (Gov)	General/Urban	Lifespan	The context of health development	Macrocontexts/environments	Psychological environment		Behavioural response patterns
Halfon 2002	Life course health development framework	United States of America	National center for Infancy and early childhood health policy (Gov)	General/Urban	Lifespan	The context of health development	Macrocontexts/environments	Culture and policy environment		Norms, values. Policies
Halfon 2002	Life course health development framework	United States of America	National center for Infancy and early childhood health policy (Gov)	General/Urban	Lifespan	The context of health development	Macrocontexts/environments	Health care systems		Access, context, organization, quality of health services
Halfon 2002	Life course health development framework	United States of America	National center for Infancy and early childhood health policy (Gov)	General/Urban	Lifespan	The design and process of health development	Microcontext	Design features and strategies		Selection of resources, optimization of function
Halfon 2002	Life course health development framework	United States of America	National center for Infancy and early childhood health policy (Gov)	General/Urban	Lifespan	The design and process of health development	Microcontext	Design features and strategies		Integration, and coordination of biobehavioral processes
Halfon 2002	Life course health development framework	United States of America	National center for Infancy and early childhood health policy (Gov)	General/Urban	Lifespan	The design and process of health development	Microcontext	Design features and strategies		Growth, maturation, compensation
Halfon 2002	Life course health development framework	United States of America	National center for Infancy and early childhood health policy (Gov)	General/Urban	Lifespan	The design and process of health development	Microcontext	Health Development Processes		Physiological pathways and systems
Halfon 2002	Life course health development framework	United States of America	National center for Infancy and early childhood health policy (Gov)	General/Urban	Lifespan	The design and process of health development	Microcontext	Health Development Processes		Behavioural pathways and systems
Halfon 2002	Life course health development framework	United States of America	National center for Infancy and early childhood health policy (Gov)	General/Urban	Lifespan	The design and process of health development	Microcontext	Health Development Processes		Psychological pathways and systems
Halfon 2002	Life course health development framework	United States of America	National center for Infancy and early childhood health policy (Gov)	General/Urban	Lifespan	The mechanisms and regulatory processes of health development	Differences between individuals in the functioning mechanisms and processes account for variation in individual trajectories of health development	Mechanisms/Patterns		Cumulative
Halfon 2002	Life course health development framework	United States of America	National center for Infancy and early childhood health policy (Gov)	General/Urban	Lifespan	The mechanisms and regulatory processes of health development	Differences between individuals in the functioning mechanisms and processes account for variation in individual trajectories of health development	Mechanisms/Patterns		Programmed
Halfon 2002	Life course health development framework	United States of America	National center for Infancy and early childhood health policy (Gov)	General/Urban	Lifespan	The mechanisms and regulatory processes of health development	Differences between individuals in the functioning mechanisms and processes account for variation in individual trajectories of health development	Regulatory process		Critical and sensitive periods
Halfon 2002	Life course health development framework	United States of America	National center for Infancy and early childhood health policy (Gov)	General/Urban	Lifespan	The mechanisms and regulatory processes of health development	Differences between individuals in the functioning mechanisms and processes account for variation in individual trajectories of health development	Regulatory process		Psychoneuro endocrine regulation
Halfon 2002	Life course health development framework	United States of America	National center for Infancy and early childhood health policy (Gov)	General/Urban	Lifespan	The mechanisms and regulatory processes of health development	Differences between individuals in the functioning mechanisms and processes account for variation in individual trajectories of health development	Regulatory process		Psychoneuro-immuno regulation
Halfon 2002	Life course health development framework	United States of America	National center for Infancy and early childhood health policy (Gov)	General/Urban	Lifespan	The mechanisms and regulatory processes of health development	Differences between individuals in the functioning mechanisms and processes account for variation in individual trajectories of health development	Regulatory process		Setpoints, thresholds, feedback loops
Halfon 2002	Life course health development framework	United States of America	National center for Infancy and early childhood health policy (Gov)	General/Urban	Lifespan	The mechanisms and regulatory processes of health development	Differences between individuals in the functioning mechanisms and processes account for variation in individual trajectories of health development	Regulatory process		Cross system connectivity and circuits
Halfon 2002	Life course health development framework	United States of America	National center for Infancy and early childhood health policy (Gov)	General/Urban	Lifespan	The mechanisms and regulatory processes of health development	Differences between individuals in the functioning mechanisms and processes account for variation in individual trajectories of health development	Regulatory process		Receptor populations, carrier proteins, messengers
Halfon 2002	Life course health development framework	United States of America	National center for Infancy and early childhood health policy (Gov)	General/Urban	Lifespan	Developmental health outcomes		Life expectancy
Halfon 2002	Life course health development framework	United States of America	National center for Infancy and early childhood health policy (Gov)	General/Urban	Lifespan	Developmental health outcomes		Functional capacities	cognition, mood, physical activity, growth, fertility
Halfon 2002	Life course health development framework	United States of America	National center for Infancy and early childhood health policy (Gov)	General/Urban	Lifespan	Developmental health outcomes		Disease, disability, dysfunction
Halfon 2002	Life course health development framework	United States of America	National center for Infancy and early childhood health policy (Gov)	General/Urban	Lifespan	Developmental health outcomes		School readiness and performance, job performance
Hancock 1999	Basic Framework for indicators	Canada	Knowledge Development Division, Health Canada (Gov)	General/Urban	Equity	Determinants		Sustainability		Energy use
Hancock 1999	Basic Framework for indicators	Canada	Knowledge Development Division, Health Canada (Gov)	General/Urban	Equity	Determinants		Sustainability		Water consumption
Hancock 1999	Basic Framework for indicators	Canada	Knowledge Development Division, Health Canada (Gov)	General/Urban	Equity	Determinants		Sustainability		Renewable resource consumption
Hancock 1999	Basic Framework for indicators	Canada	Knowledge Development Division, Health Canada (Gov)	General/Urban	Equity	Determinants		Sustainability		Waste production and reduction
Hancock 1999	Basic Framework for indicators	Canada	Knowledge Development Division, Health Canada (Gov)	General/Urban	Equity	Determinants		Sustainability		Local production
Hancock 1999	Basic Framework for indicators	Canada	Knowledge Development Division, Health Canada (Gov)	General/Urban	Equity	Determinants		Sustainability		Land use
Hancock 1999	Basic Framework for indicators	Canada	Knowledge Development Division, Health Canada (Gov)	General/Urban	Equity	Determinants		Sustainability		Ecosystem health
Hancock 1999	Basic Framework for indicators	Canada	Knowledge Development Division, Health Canada (Gov)	General/Urban	Equity	Determinants		Viability		Air quality
Hancock 1999	Basic Framework for indicators	Canada	Knowledge Development Division, Health Canada (Gov)	General/Urban	Equity	Determinants		Viability		Water quality
Hancock 1999	Basic Framework for indicators	Canada	Knowledge Development Division, Health Canada (Gov)	General/Urban	Equity	Determinants		Viability		Toxics production and use
Hancock 1999	Basic Framework for indicators	Canada	Knowledge Development Division, Health Canada (Gov)	General/Urban	Equity	Determinants		Viability		Soil contamination
Hancock 1999	Basic Framework for indicators	Canada	Knowledge Development Division, Health Canada (Gov)	General/Urban	Equity	Determinants		Viability		Food chain contamination
Hancock 1999	Basic Framework for indicators	Canada	Knowledge Development Division, Health Canada (Gov)	General/Urban	Equity	Determinants		Livability		Housing
Hancock 1999	Basic Framework for indicators	Canada	Knowledge Development Division, Health Canada (Gov)	General/Urban	Equity	Determinants		Livability		Density
Hancock 1999	Basic Framework for indicators	Canada	Knowledge Development Division, Health Canada (Gov)	General/Urban	Equity	Determinants		Livability		Community safety and security
Hancock 1999	Basic Framework for indicators	Canada	Knowledge Development Division, Health Canada (Gov)	General/Urban	Equity	Determinants		Livability		Transportation
Hancock 1999	Basic Framework for indicators	Canada	Knowledge Development Division, Health Canada (Gov)	General/Urban	Equity	Determinants		Livability		Walkability
Hancock 1999	Basic Framework for indicators	Canada	Knowledge Development Division, Health Canada (Gov)	General/Urban	Equity	Determinants		Livability		Green/open space
Hancock 1999	Basic Framework for indicators	Canada	Knowledge Development Division, Health Canada (Gov)	General/Urban	Equity	Determinants		Livability		Smoke-free space
Hancock 1999	Basic Framework for indicators	Canada	Knowledge Development Division, Health Canada (Gov)	General/Urban	Equity	Determinants		Livability		Noise pollution
Hancock 1999	Basic Framework for indicators	Canada	Knowledge Development Division, Health Canada (Gov)	General/Urban	Equity	Determinants		Conviviality		Family safety and security
Hancock 1999	Basic Framework for indicators	Canada	Knowledge Development Division, Health Canada (Gov)	General/Urban	Equity	Determinants		Conviviality		Sense of neighborhood
Hancock 1999	Basic Framework for indicators	Canada	Knowledge Development Division, Health Canada (Gov)	General/Urban	Equity	Determinants		Conviviality		Social support networks
Hancock 1999	Basic Framework for indicators	Canada	Knowledge Development Division, Health Canada (Gov)	General/Urban	Equity	Determinants		Conviviality		Charitable donations
Hancock 1999	Basic Framework for indicators	Canada	Knowledge Development Division, Health Canada (Gov)	General/Urban	Equity	Determinants		Conviviality		Public services
Hancock 1999	Basic Framework for indicators	Canada	Knowledge Development Division, Health Canada (Gov)	General/Urban	Equity	Determinants		Conviviality		Demographics
Hancock 1999	Basic Framework for indicators	Canada	Knowledge Development Division, Health Canada (Gov)	General/Urban	Equity	Determinants		Equity		Economic disparity
Hancock 1999	Basic Framework for indicators	Canada	Knowledge Development Division, Health Canada (Gov)	General/Urban	Equity	Determinants		Equity		Housing affordability
Hancock 1999	Basic Framework for indicators	Canada	Knowledge Development Division, Health Canada (Gov)	General/Urban	Equity	Determinants		Equity		Discrimination and exclusion
Hancock 1999	Basic Framework for indicators	Canada	Knowledge Development Division, Health Canada (Gov)	General/Urban	Equity	Determinants		Equity		Access to power
Hancock 1999	Basic Framework for indicators	Canada	Knowledge Development Division, Health Canada (Gov)	General/Urban	Equity	Determinants		Prosperity		A diverse economy
Hancock 1999	Basic Framework for indicators	Canada	Knowledge Development Division, Health Canada (Gov)	General/Urban	Equity	Determinants		Prosperity		Local control
Hancock 1999	Basic Framework for indicators	Canada	Knowledge Development Division, Health Canada (Gov)	General/Urban	Equity	Determinants		Prosperity		Employment/unemployment
Hancock 1999	Basic Framework for indicators	Canada	Knowledge Development Division, Health Canada (Gov)	General/Urban	Equity	Determinants		Prosperity		Quality of employment
Hancock 1999	Basic Framework for indicators	Canada	Knowledge Development Division, Health Canada (Gov)	General/Urban	Equity	Determinants		Prosperity		Traditional economic indicators
Hancock 1999	Basic Framework for indicators	Canada	Knowledge Development Division, Health Canada (Gov)	General/Urban	Equity	Processes		Education		Early childhood development
Hancock 1999	Basic Framework for indicators	Canada	Knowledge Development Division, Health Canada (Gov)	General/Urban	Equity	Processes		Education		Education/school quality
Hancock 1999	Basic Framework for indicators	Canada	Knowledge Development Division, Health Canada (Gov)	General/Urban	Equity	Processes		Education		Adult literacy
Hancock 1999	Basic Framework for indicators	Canada	Knowledge Development Division, Health Canada (Gov)	General/Urban	Equity	Processes		Education		Lifelong learning
Hancock 1999	Basic Framework for indicators	Canada	Knowledge Development Division, Health Canada (Gov)	General/Urban	Equity	Processes		Governance		Voluntarism/associational life
Hancock 1999	Basic Framework for indicators	Canada	Knowledge Development Division, Health Canada (Gov)	General/Urban	Equity	Processes		Governance		Citizen action
Hancock 1999	Basic Framework for indicators	Canada	Knowledge Development Division, Health Canada (Gov)	General/Urban	Equity	Processes		Governance		Human and civil rights
Hancock 1999	Basic Framework for indicators	Canada	Knowledge Development Division, Health Canada (Gov)	General/Urban	Equity	Processes		Governance		Voter turnout
Hancock 1999	Basic Framework for indicators	Canada	Knowledge Development Division, Health Canada (Gov)	General/Urban	Equity	Processes		Governance		Perception of government leaders and services
Hancock 1999	Basic Framework for indicators	Canada	Knowledge Development Division, Health Canada (Gov)	General/Urban	Equity	Processes		Governance		Healthy public policy
Hancock 1999	Basic Framework for indicators	Canada	Knowledge Development Division, Health Canada (Gov)	General/Urban	Equity	Health Status		Quality of life		Well-being
Hancock 1999	Basic Framework for indicators	Canada	Knowledge Development Division, Health Canada (Gov)	General/Urban	Equity	Health Status		Quality of life		Life satisfaction
Hancock 1999	Basic Framework for indicators	Canada	Knowledge Development Division, Health Canada (Gov)	General/Urban	Equity	Health Status		Quality of life		Happiness
Hancock 1999	Basic Framework for indicators	Canada	Knowledge Development Division, Health Canada (Gov)	General/Urban	Equity	Health Status		Disability/morbidity		Stress/anxiety
Hancock 1999	Basic Framework for indicators	Canada	Knowledge Development Division, Health Canada (Gov)	General/Urban	Equity	Health Status		Disability/morbidity		Other morbidity/disability measures
Hancock 1999	Basic Framework for indicators	Canada	Knowledge Development Division, Health Canada (Gov)	General/Urban	Equity	Health Status		Disability/morbidity		Health utility index
Hancock 1999	Basic Framework for indicators	Canada	Knowledge Development Division, Health Canada (Gov)	General/Urban	Equity	Health Status		Mortality		Overall mortality rate
Hancock 1999	Basic Framework for indicators	Canada	Knowledge Development Division, Health Canada (Gov)	General/Urban	Equity	Health Status		Mortality		Infant mortality rate
Hancock 1999	Basic Framework for indicators	Canada	Knowledge Development Division, Health Canada (Gov)	General/Urban	Equity	Health Status		Mortality		Suicide rate
Hancock 1999	Basic Framework for indicators	Canada	Knowledge Development Division, Health Canada (Gov)	General/Urban	Equity	Health Status		Mastery/Self-esteem/coherence
Hancock 1999	Basic Framework for indicators	Canada	Knowledge Development Division, Health Canada (Gov)	General/Urban	Equity	Health Status		Health promoting behaviors
Hatef 2018	Maryland	United States of America	Maryland Department of Health (Gov)	General/Urban	Lifespan	Health system factors		access				Diabetes-related emergency department visits		For community/population
Hatef 2018	Maryland	United States of America	Maryland Department of Health (Gov)	General/Urban	Lifespan	Health system factors		access				Asthma-related emergency department visits		For community
Hatef 2018	Maryland	United States of America	Maryland Department of Health (Gov)	General/Urban	Lifespan	Health system factors		access				Addiction-related emergency department visits
Hatef 2018	Maryland	United States of America	Maryland Department of Health (Gov)	General/Urban	Lifespan	Health system factors		capacity				Diabetes-related emergency department visits		For community/population
Hatef 2018	Maryland	United States of America	Maryland Department of Health (Gov)	General/Urban	Lifespan	Health system factors		capacity				Asthma-related emergency department visits		For community
Hatef 2018	Maryland	United States of America	Maryland Department of Health (Gov)	General/Urban	Lifespan	Health system factors		effectiveness				Body Mass Index (BMI) screening and follow-up		For community/population
Hatef 2018	Maryland	United States of America	Maryland Department of Health (Gov)	General/Urban	Lifespan	Health system factors		effectiveness				Screening for high blood pressure and follow-up		For community/population
Hatef 2018	Maryland	United States of America	Maryland Department of Health (Gov)	General/Urban	Lifespan	Health system factors		effectiveness				Falls; Fall-related injury rate
Hatef 2018	Maryland	United States of America	Maryland Department of Health (Gov)	General/Urban	Lifespan	Key social determinants		healthy behaviour				Food - nutrition; fruit and vegetable consumption		For population
Hatef 2018	Maryland	United States of America	Maryland Department of Health (Gov)	General/Urban	Lifespan	Key social determinants		healthy behaviour				Counselling on physical activity		In population
Hatef 2018	Maryland	United States of America	Maryland Department of Health (Gov)	General/Urban	Lifespan	Key social determinants		healthy behaviour				current adult smoking		Within population
Hatef 2018	Maryland	United States of America	Maryland Department of Health (Gov)	General/Urban	Lifespan	Key social determinants		healthy behaviour				Functional outcome assessment
Hatef 2018	Maryland	United States of America	Maryland Department of Health (Gov)	General/Urban	Lifespan	Key social determinants		social environment				Median household income		Within population
Hatef 2018	Maryland	United States of America	Maryland Department of Health (Gov)	General/Urban	Lifespan	Key social determinants		social environment				Levels of housing affordability and availability
Hatef 2018	Maryland	United States of America	Maryland Department of Health (Gov)	General/Urban	Lifespan	Key social determinants		social environment				Social connections and isolation
Hatef 2018	Maryland	United States of America	Maryland Department of Health (Gov)	General/Urban	Lifespan	Key social determinants		physical environment				Levels of housing affordability and availability
Hatef 2018	Maryland	United States of America	Maryland Department of Health (Gov)	General/Urban	Lifespan	Key social determinants		physical environment				Falls; Fall-related injury rate
Hatef 2018	Maryland	United States of America	Maryland Department of Health (Gov)	General/Urban	Lifespan	Outcomes		population/community health/wellness		Mortality		Age-adjusted mortality rate from heart disease		For population
Hatef 2018	Maryland	United States of America	Maryland Department of Health (Gov)	General/Urban	Lifespan	Outcomes		population/community health/wellness		Mortality		Falls; Fall-related injury rate
Hatef 2018	Maryland	United States of America	Maryland Department of Health (Gov)	General/Urban	Lifespan	Outcomes		population/community health/wellness		Morbidity (intermediate/long term)		BMI screening and follow-up		For community/population
Hatef 2018	Maryland	United States of America	Maryland Department of Health (Gov)	General/Urban	Lifespan	Outcomes		population/community health/wellness		Morbidity (intermediate/long term)		Screening for high blood pressure and follow-up		For community/population
Hatef 2018	Maryland	United States of America	Maryland Department of Health (Gov)	General/Urban	Lifespan	Outcomes		population/community health/wellness		Morbidity (intermediate/long term)		Addiction-related emergency department visits
Hatef 2018	Maryland	United States of America	Maryland Department of Health (Gov)	General/Urban	Lifespan	Outcomes		population/community health/wellness		Morbidity (intermediate/long term)		Falls; Fall-related injury rate
Hatef 2018	Maryland	United States of America	Maryland Department of Health (Gov)	General/Urban	Lifespan	Outcomes		population/community health/wellness		Morbidity (intermediate/long term)		Functional outcome assessment
Hatef 2018	Maryland	United States of America	Maryland Department of Health (Gov)	General/Urban	Lifespan	Outcomes		population/community health/wellness		Morbidity (intermediate/long term)		Self-reported health status
Hatef 2018	Maryland	United States of America	Maryland Department of Health (Gov)	General/Urban	Lifespan	Outcomes		population/community health/wellness		Life function
Hatef 2018	Maryland	United States of America	Maryland Department of Health (Gov)	General/Urban	Lifespan	Outcomes		population/community health/wellness		Social/emotional wellbeing
Hatef 2018	Maryland	United States of America	Maryland Department of Health (Gov)	General/Urban	Lifespan	Outcomes		population/community health/wellness		Environmental/physical safety		Falls; Fall-related injury rate
Hatef 2018	Maryland	United States of America	Maryland Department of Health (Gov)	General/Urban	Lifespan	Outcomes		Clinical process/quality
Hatef 2018	Maryland	United States of America	Maryland Department of Health (Gov)	General/Urban	Lifespan	Outcomes		Healthcare cost
Hatef 2018	Maryland	United States of America	Maryland Department of Health (Gov)	General/Urban	Lifespan	Outcomes		Patient experience
Health Canada 1994	Framework for action on population health	Canada	Federal/provincial/territorial advisory committee on population health (Gov)	General/Urban		Determinants of Health		Social and Economic Environment	income, employment, social status, social support networks, education, and social factors in the workplace
Health Canada 1994	Framework for action on population health	Canada	Federal/provincial/territorial advisory committee on population health (Gov)	General/Urban		Determinants of Health		Physical environment	physical factors in the workplace, as well as other aspects of the natural and human-built physical environment
Health Canada 1994	Framework for action on population health	Canada	Federal/provincial/territorial advisory committee on population health (Gov)	General/Urban		Determinants of Health		Personal Health Practices	behaviors that enhance or create risks to health
Health Canada 1994	Framework for action on population health	Canada	Federal/provincial/territorial advisory committee on population health (Gov)	General/Urban		Determinants of Health		Individual Capacity and Coping Skills	psychological characteristics of the person such as personal competence, coping skills, and sense of control and mastery; and genetic and biological characteristics
Health Canada 1994	Framework for action on population health	Canada	Federal/provincial/territorial advisory committee on population health (Gov)	General/Urban		Determinants of Health		Health Services	services to promote, maintain and restore health
Health Canada 1994	Framework for action on population health	Canada	Federal/provincial/territorial advisory committee on population health (Gov)	General/Urban		Population health status
Health policy institute of Ohio 2016	Ohio health priorities	United States of America	Ohio Governor’s Office of Health Transformation, Ohio Department of Health and Ohio Department of Medicaid (Gov)	General/Urban	Lifespan	Health outcomes and behaviour		Obesity, physical activity, nutrition		Population level metrics		Youth obesity		Percent of high school students who are obese
Health policy institute of Ohio 2016	Ohio health priorities	United States of America	Ohio Governor’s Office of Health Transformation, Ohio Department of Health and Ohio Department of Medicaid (Gov)	General/Urban	Lifespan	Health outcomes and behaviour		Obesity, physical activity, nutrition		Population level metrics		Adult obesity		Percent of adults who are obese
Health policy institute of Ohio 2016	Ohio health priorities	United States of America	Ohio Governor’s Office of Health Transformation, Ohio Department of Health and Ohio Department of Medicaid (Gov)	General/Urban	Lifespan	Health outcomes and behaviour		Obesity, physical activity, nutrition		Population level metrics		Adult insufficient physical activity		Percent of adults not meeting physical activity guidelines
Health policy institute of Ohio 2016	Ohio health priorities	United States of America	Ohio Governor’s Office of Health Transformation, Ohio Department of Health and Ohio Department of Medicaid (Gov)	General/Urban	Lifespan	Health outcomes and behaviour		Obesity, physical activity, nutrition		Population level metrics		Access to exercise opportunities		Percent of individuals in a county who live reasonably close to a location for physical activity
Health policy institute of Ohio 2016	Ohio health priorities	United States of America	Ohio Governor’s Office of Health Transformation, Ohio Department of Health and Ohio Department of Medicaid (Gov)	General/Urban	Lifespan	Health outcomes and behaviour		Obesity, physical activity, nutrition		Population level metrics		Alternative commute modes		Percent of trips to work via bicycle, walking or mass transit
Health policy institute of Ohio 2016	Ohio health priorities	United States of America	Ohio Governor’s Office of Health Transformation, Ohio Department of Health and Ohio Department of Medicaid (Gov)	General/Urban	Lifespan	Health outcomes and behaviour		Obesity, physical activity, nutrition		Population level metrics		Safe Routes to School programs		Percent of schools that have a completed school travel plan
Health policy institute of Ohio 2016	Ohio health priorities	United States of America	Ohio Governor’s Office of Health Transformation, Ohio Department of Health and Ohio Department of Medicaid (Gov)	General/Urban	Lifespan	Health outcomes and behaviour		Obesity, physical activity, nutrition		Population level metrics		Complete Streets policies		Number of communities that have adopted complete streets policies
Health policy institute of Ohio 2016	Ohio health priorities	United States of America	Ohio Governor’s Office of Health Transformation, Ohio Department of Health and Ohio Department of Medicaid (Gov)	General/Urban	Lifespan	Health outcomes and behaviour		Obesity, physical activity, nutrition		Population level metrics		Fruit and vegetable consumption		Median intake of fruits and vegetables
Health policy institute of Ohio 2016	Ohio health priorities	United States of America	Ohio Governor’s Office of Health Transformation, Ohio Department of Health and Ohio Department of Medicaid (Gov)	General/Urban	Lifespan	Health outcomes and behaviour		Obesity, physical activity, nutrition		Population level metrics		WIC at farmers markets		Percent of farmers markets that accept WIC coupons
Health policy institute of Ohio 2016	Ohio health priorities	United States of America	Ohio Governor’s Office of Health Transformation, Ohio Department of Health and Ohio Department of Medicaid (Gov)	General/Urban	Lifespan	Health outcomes and behaviour		Obesity, physical activity, nutrition		Population level metrics		Healthy food access		Percent of population with limited access to healthy food, defined as the percent of low- income individuals (<200% FPG) living more than 10 miles from a grocery store in rural areas and more than 1 mile in non-rural areas
Health policy institute of Ohio 2016	Ohio health priorities	United States of America	Ohio Governor’s Office of Health Transformation, Ohio Department of Health and Ohio Department of Medicaid (Gov)	General/Urban	Lifespan	Health outcomes and behaviour		Obesity, physical activity, nutrition		Population level metrics		Food insecurity		Percent of households with limited or uncertain access to adequate food
Health policy institute of Ohio 2016	Ohio health priorities	United States of America	Ohio Governor’s Office of Health Transformation, Ohio Department of Health and Ohio Department of Medicaid (Gov)	General/Urban	Lifespan	Health outcomes and behaviour		Obesity, physical activity, nutrition		Clinical metrics		Adult body mass index (BMI)		The percentage of adults 18–74 years of age who had an outpatient visit and whose BMI was documented in the past two years
Health policy institute of Ohio 2016	Ohio health priorities	United States of America	Ohio Governor’s Office of Health Transformation, Ohio Department of Health and Ohio Department of Medicaid (Gov)	General/Urban	Lifespan	Health outcomes and behaviour		Obesity, physical activity, nutrition		Clinical metrics		Adult BMI screening and follow-up		Percent of patients aged 18 years and older with a BMI documented during the current encounter or the previous six months, and when BMI is outside of normal parameters, a follow-up plan is documented during the encounter or the previous six months
Health policy institute of Ohio 2016	Ohio health priorities	United States of America	Ohio Governor’s Office of Health Transformation, Ohio Department of Health and Ohio Department of Medicaid (Gov)	General/Urban	Lifespan	Health outcomes and behaviour		Obesity, physical activity, nutrition		Clinical metrics		Weight assessment and counseling for nutrition and physical activity for children/adolescents		Percent of patients 3-17 years of age who had an outpatient visit with a primary care provider (PCP) or an OB/GYN and who had evidence of the following during the measurement year: BMI percentile documentation, counseling for nutrition, counseling for physical activity
Health policy institute of Ohio 2016	Ohio health priorities	United States of America	Ohio Governor’s Office of Health Transformation, Ohio Department of Health and Ohio Department of Medicaid (Gov)	General/Urban	Lifespan	Health outcomes and behaviour		Obesity, physical activity, nutrition		Clinical metrics		Well-child visits in the first 15 months of life		Percent of children 15 months old who had the recommended number of well-child visits with a PCP during their first 15 months of life
Health policy institute of Ohio 2016	Ohio health priorities	United States of America	Ohio Governor’s Office of Health Transformation, Ohio Department of Health and Ohio Department of Medicaid (Gov)	General/Urban	Lifespan	Health outcomes and behaviour		Obesity, physical activity, nutrition		Clinical metrics		Well-child visits in the 3rd, 4th, 5th and 6th years of life		Percent of children 3-6 years of age who had one or more well-child visits with a PCP during the measurement year
Health policy institute of Ohio 2016	Ohio health priorities	United States of America	Ohio Governor’s Office of Health Transformation, Ohio Department of Health and Ohio Department of Medicaid (Gov)	General/Urban	Lifespan	Health outcomes and behaviour		Obesity, physical activity, nutrition		Clinical metrics		Adolescent well-care visit		Percent of members 12-21 years old who had at least one PCP well-care visit
Health policy institute of Ohio 2016	Ohio health priorities	United States of America	Ohio Governor’s Office of Health Transformation, Ohio Department of Health and Ohio Department of Medicaid (Gov)	General/Urban	Lifespan	Health outcomes and behaviour		Tobacco use		Population level metrics		Adult smoking		Percent of population age 18 and older that are current smokers
Health policy institute of Ohio 2016	Ohio health priorities	United States of America	Ohio Governor’s Office of Health Transformation, Ohio Department of Health and Ohio Department of Medicaid (Gov)	General/Urban	Lifespan	Health outcomes and behaviour		Tobacco use		Population level metrics		Youth all-tobacco use		Percent of high school students who smoked cigarettes, cigars, cigarillos, or little cigars, or used chewing tobacco, snuff or dip during past 30 days
Health policy institute of Ohio 2016	Ohio health priorities	United States of America	Ohio Governor’s Office of Health Transformation, Ohio Department of Health and Ohio Department of Medicaid (Gov)	General/Urban	Lifespan	Health outcomes and behaviour		Tobacco use		Population level metrics		Quit attempts		Percent of adult smokers who have made a quit attempt in the past year
Health policy institute of Ohio 2016	Ohio health priorities	United States of America	Ohio Governor’s Office of Health Transformation, Ohio Department of Health and Ohio Department of Medicaid (Gov)	General/Urban	Lifespan	Health outcomes and behaviour		Tobacco use		Population level metrics		Cigarette tax		State cigarette excise tax rate
Health policy institute of Ohio 2016	Ohio health priorities	United States of America	Ohio Governor’s Office of Health Transformation, Ohio Department of Health and Ohio Department of Medicaid (Gov)	General/Urban	Lifespan	Health outcomes and behaviour		Tobacco use		Population level metrics		Tobacco prevention spending		Tobacco prevention and control spending, as percent of the CDC recommended level (ALA)
Health policy institute of Ohio 2016	Ohio health priorities	United States of America	Ohio Governor’s Office of Health Transformation, Ohio Department of Health and Ohio Department of Medicaid (Gov)	General/Urban	Lifespan	Health outcomes and behaviour		Tobacco use		Clinical metrics		Tobacco use assessment and tobacco cessation intervention		Percent of patients aged 18 years and older who were screened for tobacco use at least once during the two-year measurement period and who received cessation counseling intervention if identified as a tobacco user
Health policy institute of Ohio 2016	Ohio health priorities	United States of America	Ohio Governor’s Office of Health Transformation, Ohio Department of Health and Ohio Department of Medicaid (Gov)	General/Urban	Lifespan	Health outcomes and behaviour		Tobacco use		Clinical metrics		Tobacco use and quitting help among adolescents		Percent of adolescents 12 to 20 years of age with a primary care visit during the measurement year for whom tobacco use status was documented and received help with quitting if identified as a tobacco user
Health policy institute of Ohio 2016	Ohio health priorities	United States of America	Ohio Governor’s Office of Health Transformation, Ohio Department of Health and Ohio Department of Medicaid (Gov)	General/Urban	Lifespan	Health outcomes and behaviour		Infant mortality		Population level metrics		Children exposed to secondhand smoke		Percent of children who live in a home where someone uses tobacco or smokes inside the home
Health policy institute of Ohio 2016	Ohio health priorities	United States of America	Ohio Governor’s Office of Health Transformation, Ohio Department of Health and Ohio Department of Medicaid (Gov)	General/Urban	Lifespan	Health outcomes and behaviour		Infant mortality		Population level metrics		Infant mortality		Infant deaths per 1,000 live births
Health policy institute of Ohio 2016	Ohio health priorities	United States of America	Ohio Governor’s Office of Health Transformation, Ohio Department of Health and Ohio Department of Medicaid (Gov)	General/Urban	Lifespan	Health outcomes and behaviour		Infant mortality		Population level metrics		Prenatal care		Percent of women who completed a pregnancy in the last 12 months and who received prenatal care in the first trimester
Health policy institute of Ohio 2016	Ohio health priorities	United States of America	Ohio Governor’s Office of Health Transformation, Ohio Department of Health and Ohio Department of Medicaid (Gov)	General/Urban	Lifespan	Health outcomes and behaviour		Infant mortality		Population level metrics		Safe sleep		Percent of infants most often laid on his or her back to sleep
Health policy institute of Ohio 2016	Ohio health priorities	United States of America	Ohio Governor’s Office of Health Transformation, Ohio Department of Health and Ohio Department of Medicaid (Gov)	General/Urban	Lifespan	Health outcomes and behaviour		Infant mortality		Population level metrics		Teen birth rate		Rate of births per 1,000 females 15-19 years of age
Health policy institute of Ohio 2016	Ohio health priorities	United States of America	Ohio Governor’s Office of Health Transformation, Ohio Department of Health and Ohio Department of Medicaid (Gov)	General/Urban	Lifespan	Health outcomes and behaviour		Infant mortality		Population level metrics		Low birth weight		Percent of live births <2,500 g
Health policy institute of Ohio 2016	Ohio health priorities	United States of America	Ohio Governor’s Office of Health Transformation, Ohio Department of Health and Ohio Department of Medicaid (Gov)	General/Urban	Lifespan	Health outcomes and behaviour		Infant mortality		Population level metrics		Preterm birth.		Percent of live births that are preterm (<37 weeks of gestation)
Health policy institute of Ohio 2016	Ohio health priorities	United States of America	Ohio Governor’s Office of Health Transformation, Ohio Department of Health and Ohio Department of Medicaid (Gov)	General/Urban	Lifespan	Health outcomes and behaviour		Infant mortality		Clinical metrics		Timeliness of prenatal care		Percent of deliveries that received a prenatal care visit as a patient of the organization in the first trimester or within 42 days of enrollment in Medicaid/CHIP
Health policy institute of Ohio 2016	Ohio health priorities	United States of America	Ohio Governor’s Office of Health Transformation, Ohio Department of Health and Ohio Department of Medicaid (Gov)	General/Urban	Lifespan	Health outcomes and behaviour		Infant mortality		Clinical metrics		Postpartum care		Percent of deliveries that had a postpartum visit on or between 21 and 56 days after delivery
Health policy institute of Ohio 2016	Ohio health priorities	United States of America	Ohio Governor’s Office of Health Transformation, Ohio Department of Health and Ohio Department of Medicaid (Gov)	General/Urban	Lifespan	Health outcomes and behaviour		Infant mortality		Clinical metrics		Live births weighing less than 2,500 grams		Percent of live births that weighed less than 2,500 grams
Health policy institute of Ohio 2016	Ohio health priorities	United States of America	Ohio Governor’s Office of Health Transformation, Ohio Department of Health and Ohio Department of Medicaid (Gov)	General/Urban	Lifespan	Health outcomes and behaviour		Mental health		Population level metrics		Adult poor mental health		Average number of days in past 30 where mental health was poor
Health policy institute of Ohio 2016	Ohio health priorities	United States of America	Ohio Governor’s Office of Health Transformation, Ohio Department of Health and Ohio Department of Medicaid (Gov)	General/Urban	Lifespan	Health outcomes and behaviour		Mental health		Population level metrics		Youth depressive episodes		Percent of adolescents who have had at least one major depressive episode
Health policy institute of Ohio 2016	Ohio health priorities	United States of America	Ohio Governor’s Office of Health Transformation, Ohio Department of Health and Ohio Department of Medicaid (Gov)	General/Urban	Lifespan	Health outcomes and behaviour		Mental health		Population level metrics		Suicide deaths		Suicide deaths per 100,000 population
Health policy institute of Ohio 2016	Ohio health priorities	United States of America	Ohio Governor’s Office of Health Transformation, Ohio Department of Health and Ohio Department of Medicaid (Gov)	General/Urban	Lifespan	Health outcomes and behaviour		Mental health		Population level metrics		Unmet need for mental health		Percent of adults ages 18 and older with past year mental illness who reported perceived need for treatment/counseling that was not received
Health policy institute of Ohio 2016	Ohio health priorities	United States of America	Ohio Governor’s Office of Health Transformation, Ohio Department of Health and Ohio Department of Medicaid (Gov)	General/Urban	Lifespan	Health outcomes and behaviour		Mental health		Population level metrics		Mental illness hospitalization follow-up		Percent of Medicaid enrollees ages 6 and older who received follow-up after hospitalization for mental illness within 30 days of discharge
Health policy institute of Ohio 2016	Ohio health priorities	United States of America	Ohio Governor’s Office of Health Transformation, Ohio Department of Health and Ohio Department of Medicaid (Gov)	General/Urban	Lifespan	Health outcomes and behaviour		Mental health		Clinical metrics		Screening for clinical depression and follow-up plan		Percent of patients aged 12 years and older screened for clinical depression using an age appropriate standardized tool and follow-up plan documented
Health policy institute of Ohio 2016	Ohio health priorities	United States of America	Ohio Governor’s Office of Health Transformation, Ohio Department of Health and Ohio Department of Medicaid (Gov)	General/Urban	Lifespan	Health outcomes and behaviour		Mental health		Clinical metrics		Depression remission at twelve months		Adult patients age 18 and older with major depression or dysthymia and an initial Patient Health Questionnaire (PHQ-9) score > 9 who demonstrate remission at twelve months defined as a PHQ-9 score less than 5
Health policy institute of Ohio 2016	Ohio health priorities	United States of America	Ohio Governor’s Office of Health Transformation, Ohio Department of Health and Ohio Department of Medicaid (Gov)	General/Urban	Lifespan	Health outcomes and behaviour		Mental health		Clinical metrics		Follow up after hospitalization for mental illness		Percent of discharges for children ages 6 to 20 who were hospitalized for treatment of selected mental illness diagnoses and who had an outpatient visit, an intensive outpatient encounter or partial hospitalization with a mental health practitioner
Health policy institute of Ohio 2016	Ohio health priorities	United States of America	Ohio Governor’s Office of Health Transformation, Ohio Department of Health and Ohio Department of Medicaid (Gov)	General/Urban	Lifespan	Health outcomes and behaviour		Mental health		Clinical metrics		Anti-depressant medication management		The percentage of members 18 years of age and older with a diagnosis of major depression and were newly treated with antidepressant medication, and who remained on an antidepressant medication treatment
Health policy institute of Ohio 2016	Ohio health priorities	United States of America	Ohio Governor’s Office of Health Transformation, Ohio Department of Health and Ohio Department of Medicaid (Gov)	General/Urban	Lifespan	Health outcomes and behaviour		Substance abuse		Population level metrics		Drug overdose deaths		Drug overdose deaths per 100,000 population
Health policy institute of Ohio 2016	Ohio health priorities	United States of America	Ohio Governor’s Office of Health Transformation, Ohio Department of Health and Ohio Department of Medicaid (Gov)	General/Urban	Lifespan	Health outcomes and behaviour		Substance abuse		Population level metrics		Sales of opioid pain relievers		Kilograms of opioid pain relievers sold per 100,000 population
Health policy institute of Ohio 2016	Ohio health priorities	United States of America	Ohio Governor’s Office of Health Transformation, Ohio Department of Health and Ohio Department of Medicaid (Gov)	General/Urban	Lifespan	Health outcomes and behaviour		Substance abuse		Population level metrics		Unmet need for illicit drug use treatment		Percent of individuals ages 12 and older needing but not receiving treatment for illicit drug use in the past year
Health policy institute of Ohio 2016	Ohio health priorities	United States of America	Ohio Governor’s Office of Health Transformation, Ohio Department of Health and Ohio Department of Medicaid (Gov)	General/Urban	Lifespan	Health outcomes and behaviour		Substance abuse		Population level metrics		Substance use disorder treatment retention		Percent of individuals ages 12 and older with an intake assessment who received one outpatient index service within a week and two additional outpatient index services within 30 days of intake
Health policy institute of Ohio 2016	Ohio health priorities	United States of America	Ohio Governor’s Office of Health Transformation, Ohio Department of Health and Ohio Department of Medicaid (Gov)	General/Urban	Lifespan	Health outcomes and behaviour		Substance abuse		Population level metrics		Alcohol dependence or abuse		Percent of individuals aged 12+ with past-year alcohol dependence or abuse (
Health policy institute of Ohio 2016	Ohio health priorities	United States of America	Ohio Governor’s Office of Health Transformation, Ohio Department of Health and Ohio Department of Medicaid (Gov)	General/Urban	Lifespan	Health outcomes and behaviour		Substance abuse		Population level metrics		Drug dependence or abuse		Percent of individuals aged 12+ with past-year illicit drug dependence or abuse
Health policy institute of Ohio 2016	Ohio health priorities	United States of America	Ohio Governor’s Office of Health Transformation, Ohio Department of Health and Ohio Department of Medicaid (Gov)	General/Urban	Lifespan	Health outcomes and behaviour		Substance abuse		Population level metrics		Adult binge drinking		Percent of adults who report binge drinking in the past month
Health policy institute of Ohio 2016	Ohio health priorities	United States of America	Ohio Governor’s Office of Health Transformation, Ohio Department of Health and Ohio Department of Medicaid (Gov)	General/Urban	Lifespan	Health outcomes and behaviour		Substance abuse		Clinical metrics		Substance use disorder treatment retention		At least one clinical encounter within the first 14 days post assessment and two additional encounters within the 30-day period
Health policy institute of Ohio 2016	Ohio health priorities	United States of America	Ohio Governor’s Office of Health Transformation, Ohio Department of Health and Ohio Department of Medicaid (Gov)	General/Urban	Lifespan	Health outcomes and behaviour		Substance abuse		Clinical metrics		Unhealthy alcohol use: screening		Percent of patients aged 18 years and older who were screened for unhealthy alcohol use at least once within 24 months using a systematic screening method
Health policy institute of Ohio 2016	Ohio health priorities	United States of America	Ohio Governor’s Office of Health Transformation, Ohio Department of Health and Ohio Department of Medicaid (Gov)	General/Urban	Lifespan	Health outcomes and behaviour		Substance abuse		Clinical metrics		Initiation and engagement of alcohol and other drug dependence treatment		Percent of Medicaid enrollees age 18 and older with a new episode of alcohol or other drug dependence who initiated treatment through an inpatient alcohol or other drug (AOD) admission, outpatient visit, intensive outpatient encounter, or partial hospitalization within 14 days of the diagnosis, or initiated treatment and who had two or more additional services with a diagnosis of AOD within 30 da…
Health policy institute of Ohio 2016	Ohio health priorities	United States of America	Ohio Governor’s Office of Health Transformation, Ohio Department of Health and Ohio Department of Medicaid (Gov)	General/Urban	Lifespan	Health outcomes and behaviour		Diabetes		Population level metrics		Adult diabetes prevalence		Percent of adults diagnosed with diabetes
Health policy institute of Ohio 2016	Ohio health priorities	United States of America	Ohio Governor’s Office of Health Transformation, Ohio Department of Health and Ohio Department of Medicaid (Gov)	General/Urban	Lifespan	Health outcomes and behaviour		Diabetes		Population level metrics		Diabetes A1c measurements		Percent of adults ages 19 and older with diagnosed diabetes who received 2 or more hemoglobin A1c measurements in the last year
Health policy institute of Ohio 2016	Ohio health priorities	United States of America	Ohio Governor’s Office of Health Transformation, Ohio Department of Health and Ohio Department of Medicaid (Gov)	General/Urban	Lifespan	Health outcomes and behaviour		Diabetes		Clinical metrics		Comprehensive diabetes care: Hemoglobin A1c (HbA1c) poor control (>9.0%)		The percentage of patients 18-75 years of age with diabetes (type 1 and type 2) whose most recent HbA1c level during the measurement year was greater than 9.0% (poor control) or was missing a result, or if an HbA1c test was not done during the measurement year
Health policy institute of Ohio 2016	Ohio health priorities	United States of America	Ohio Governor’s Office of Health Transformation, Ohio Department of Health and Ohio Department of Medicaid (Gov)	General/Urban	Lifespan	Health outcomes and behaviour		Diabetes		Clinical metrics		Screening for prediabetes and follow up		Percent of overweight or obese patients aged 40 to 70 years who had appropriate screening for abnormal blood glucose as part of cardiovascular risk assessment and were appropriately referred to intensive behavioral counseling interventions to promote a healthful diet and physical activity
Health policy institute of Ohio 2016	Ohio health priorities	United States of America	Ohio Governor’s Office of Health Transformation, Ohio Department of Health and Ohio Department of Medicaid (Gov)	General/Urban	Lifespan	Health outcomes and behaviour		Cancer		Population level metrics		Cancer early stage diagnosis		Percent of all cancer cases diagnosed at an early stage
Health policy institute of Ohio 2016	Ohio health priorities	United States of America	Ohio Governor’s Office of Health Transformation, Ohio Department of Health and Ohio Department of Medicaid (Gov)	General/Urban	Lifespan	Health outcomes and behaviour		Cancer		Population level metrics		Cancer early stage diagnosis: Female breast cancer		Percent of all female breast cancer cases diagnosed at an early stage
Health policy institute of Ohio 2016	Ohio health priorities	United States of America	Ohio Governor’s Office of Health Transformation, Ohio Department of Health and Ohio Department of Medicaid (Gov)	General/Urban	Lifespan	Health outcomes and behaviour		Cancer		Population level metrics		Cancer early stage diagnosis: Colon and rectal cancer		Percent of all colon and rectal cancer cases diagnosed at an early stage
Health policy institute of Ohio 2016	Ohio health priorities	United States of America	Ohio Governor’s Office of Health Transformation, Ohio Department of Health and Ohio Department of Medicaid (Gov)	General/Urban	Lifespan	Health outcomes and behaviour		Cancer		Population level metrics		Colorectal cancer screening		Percent of adult ages 50-75 who reported colorectal test use, by test type
Health policy institute of Ohio 2016	Ohio health priorities	United States of America	Ohio Governor’s Office of Health Transformation, Ohio Department of Health and Ohio Department of Medicaid (Gov)	General/Urban	Lifespan	Health outcomes and behaviour		Cancer		Population level metrics		Cancer incidence		Incidence of breast, cervical, lung and colorectal cancer per 100,000 population, age adjusted (
Health policy institute of Ohio 2016	Ohio health priorities	United States of America	Ohio Governor’s Office of Health Transformation, Ohio Department of Health and Ohio Department of Medicaid (Gov)	General/Urban	Lifespan	Health outcomes and behaviour		Cancer		Clinical metrics		Breast cancer screening		Percent of women 50-74 years of age who had a mammogram to screen for breast cancer
Health policy institute of Ohio 2016	Ohio health priorities	United States of America	Ohio Governor’s Office of Health Transformation, Ohio Department of Health and Ohio Department of Medicaid (Gov)	General/Urban	Lifespan	Health outcomes and behaviour		Cancer		Clinical metrics		Colorectal cancer screening		Percent of patients 50-75 years of age who had appropriate screening for colorectal cancer
Health policy institute of Ohio 2016	Ohio health priorities	United States of America	Ohio Governor’s Office of Health Transformation, Ohio Department of Health and Ohio Department of Medicaid (Gov)	General/Urban	Lifespan	Health outcomes and behaviour		Heart disease		Population level metrics		Cardiovascular disease mortality		Heart related deaths per 100,000 population
Health policy institute of Ohio 2016	Ohio health priorities	United States of America	Ohio Governor’s Office of Health Transformation, Ohio Department of Health and Ohio Department of Medicaid (Gov)	General/Urban	Lifespan	Health outcomes and behaviour		Heart disease		Population level metrics		Heart failure readmissions for Medicare beneficiaries		Percent of Medicare beneficiaries discharged from the hospital with a principal diagnosis of heart failure who were readmitted for any cause within 30 days after the index admission date
Health policy institute of Ohio 2016	Ohio health priorities	United States of America	Ohio Governor’s Office of Health Transformation, Ohio Department of Health and Ohio Department of Medicaid (Gov)	General/Urban	Lifespan	Health outcomes and behaviour		Heart disease		Population level metrics		Blood pressure/hypertension medication		Percent of adults with high blood pressure/hypertension taking prescribed medications to lower their blood pressure
Health policy institute of Ohio 2016	Ohio health priorities	United States of America	Ohio Governor’s Office of Health Transformation, Ohio Department of Health and Ohio Department of Medicaid (Gov)	General/Urban	Lifespan	Health outcomes and behaviour		Heart disease		Population level metrics		Heart disease prevalence		Estimated prevalence of adults ever diagnosed with heart disease
Health policy institute of Ohio 2016	Ohio health priorities	United States of America	Ohio Governor’s Office of Health Transformation, Ohio Department of Health and Ohio Department of Medicaid (Gov)	General/Urban	Lifespan	Health outcomes and behaviour		Heart disease		Population level metrics		Hypertension prevalence		Estimated prevalence of adults ever diagnosed with hypertension
Health policy institute of Ohio 2016	Ohio health priorities	United States of America	Ohio Governor’s Office of Health Transformation, Ohio Department of Health and Ohio Department of Medicaid (Gov)	General/Urban	Lifespan	Health outcomes and behaviour		Heart disease		Clinical metrics		Controlling high blood pressure		Percent of patients 18 to 85 years of age who had a diagnosis of hypertension and whose blood pressure was adequately controlled (<140/90) during the measurement year
Health policy institute of Ohio 2016	Ohio health priorities	United States of America	Ohio Governor’s Office of Health Transformation, Ohio Department of Health and Ohio Department of Medicaid (Gov)	General/Urban	Lifespan	Health outcomes and behaviour		Heart disease		Clinical metrics		Statin therapy for patients with cardiovascular disease		Percent of males 21-75 and females 40-75 who were identified as having cardiovascular disease and were dispensed a moderate intensity statin for at least 80% of treatment period
Health policy institute of Ohio 2016	Ohio health priorities	United States of America	Ohio Governor’s Office of Health Transformation, Ohio Department of Health and Ohio Department of Medicaid (Gov)	General/Urban	Lifespan	Health outcomes and behaviour		Heart disease		Clinical metrics		Heart failure readmission for Medicare beneficiaries		Hospital-level risk-standardized readmission rate — unplanned readmission for any cause within 30 days of the discharge date — for patients 18+ years-old discharged from the hospital with a principal diagnosis of heart failure
Health policy institute of Ohio 2016	Ohio health priorities	United States of America	Ohio Governor’s Office of Health Transformation, Ohio Department of Health and Ohio Department of Medicaid (Gov)	General/Urban	Lifespan	Health outcomes and behaviour		Heart disease		Clinical metrics		Screening for high blood pressure and follow-up documented		Percent of patients aged 18 years and older seen during the reporting period who were screened for high blood pressure and a recommended follow-up plan is documented based on the current blood pressure reading as indicated
Health policy institute of Ohio 2016	Ohio health priorities	United States of America	Ohio Governor’s Office of Health Transformation, Ohio Department of Health and Ohio Department of Medicaid (Gov)	General/Urban	Lifespan	Health outcomes and behaviour		Child health/ Asthma		Population level metrics		Adult asthma prevalence		Estimated prevalence of adults who currently have asthma
Health policy institute of Ohio 2016	Ohio health priorities	United States of America	Ohio Governor’s Office of Health Transformation, Ohio Department of Health and Ohio Department of Medicaid (Gov)	General/Urban	Lifespan	Health outcomes and behaviour		Child health/ Asthma		Population level metrics		Child asthma prevalence		Estimated prevalence of children age 0-17 ever diagnosed with asthma
Health policy institute of Ohio 2016	Ohio health priorities	United States of America	Ohio Governor’s Office of Health Transformation, Ohio Department of Health and Ohio Department of Medicaid (Gov)	General/Urban	Lifespan	Health outcomes and behaviour		Child health/ Asthma		Population level metrics		Asthma hospitalizations		Hospitalizations for asthma per 10,000 children and adults aged 5-64 years
Health policy institute of Ohio 2016	Ohio health priorities	United States of America	Ohio Governor’s Office of Health Transformation, Ohio Department of Health and Ohio Department of Medicaid (Gov)	General/Urban	Lifespan	Health outcomes and behaviour		Child health/ Asthma		Population level metrics		Outdoor air quality		Average exposure of the general public to particulate matter of 2.5 microns or less in size
Health policy institute of Ohio 2016	Ohio health priorities	United States of America	Ohio Governor’s Office of Health Transformation, Ohio Department of Health and Ohio Department of Medicaid (Gov)	General/Urban	Lifespan	Health outcomes and behaviour		Child health/ Asthma		Population level metrics		Children exposed to secondhand smoke		Percent to children who live in a home where someone uses tobacco or smokes inside the home
Health policy institute of Ohio 2016	Ohio health priorities	United States of America	Ohio Governor’s Office of Health Transformation, Ohio Department of Health and Ohio Department of Medicaid (Gov)	General/Urban	Lifespan	Health outcomes and behaviour		Child health/ Asthma		Population level metrics		Severe housing problems		Percent of households that have one or more of the following problems: 1) housing unit lacks complete kitchen facilities, 2) Housing unit lacks complete plumbing facilities, 3) household is severely overcrowded, 4) monthly housing costs, including utilities, exceed 50% of monthly income
Health policy institute of Ohio 2016	Ohio health priorities	United States of America	Ohio Governor’s Office of Health Transformation, Ohio Department of Health and Ohio Department of Medicaid (Gov)	General/Urban	Lifespan	Health outcomes and behaviour		Child health/ Asthma		Clinical metrics		Medication management for people with asthma		Percent of members 5-64 years of age during the measurement year who were identified as having persistent asthma and were dispensed appropriate medications that they remained on during the treatment period
Health policy institute of Ohio 2016	Ohio health priorities	United States of America	Ohio Governor’s Office of Health Transformation, Ohio Department of Health and Ohio Department of Medicaid (Gov)	General/Urban	Lifespan	Social and economic environment		Education				Fourth-grade reading		Percent of 4th graders identified as proficient by a national assessment
Health policy institute of Ohio 2016	Ohio health priorities	United States of America	Ohio Governor’s Office of Health Transformation, Ohio Department of Health and Ohio Department of Medicaid (Gov)	General/Urban	Lifespan	Social and economic environment		Education				High school graduation		Percent of incoming 9th graders who graduate in 4 years from a high school with a regular degree (
Health policy institute of Ohio 2016	Ohio health priorities	United States of America	Ohio Governor’s Office of Health Transformation, Ohio Department of Health and Ohio Department of Medicaid (Gov)	General/Urban	Lifespan	Social and economic environment		Education				Preschool enrollment		Percent of 3 and 4 year-olds enrolled in preschool
Health policy institute of Ohio 2016	Ohio health priorities	United States of America	Ohio Governor’s Office of Health Transformation, Ohio Department of Health and Ohio Department of Medicaid (Gov)	General/Urban	Lifespan	Social and economic environment		Education				Education attainment		Percent of adults over age 25 with a bachelor’s degree or higher
Health policy institute of Ohio 2016	Ohio health priorities	United States of America	Ohio Governor’s Office of Health Transformation, Ohio Department of Health and Ohio Department of Medicaid (Gov)	General/Urban	Lifespan	Social and economic environment		Employment and poverty				Child poverty		Percent of persons under age 18 who live in households at or below the poverty threshold
Health policy institute of Ohio 2016	Ohio health priorities	United States of America	Ohio Governor’s Office of Health Transformation, Ohio Department of Health and Ohio Department of Medicaid (Gov)	General/Urban	Lifespan	Social and economic environment		Employment and poverty				Adult poverty		Percent of persons age 18+ who live in households at or below the poverty threshold
Health policy institute of Ohio 2016	Ohio health priorities	United States of America	Ohio Governor’s Office of Health Transformation, Ohio Department of Health and Ohio Department of Medicaid (Gov)	General/Urban	Lifespan	Social and economic environment		Employment and poverty				Unemployment		Annual average unemployment rate, ages 16 and older
Health policy institute of Ohio 2016	Ohio health priorities	United States of America	Ohio Governor’s Office of Health Transformation, Ohio Department of Health and Ohio Department of Medicaid (Gov)	General/Urban	Lifespan	Social and economic environment		Family and social support				Social-emotional support		Percent of adults without social-emotional support
Health policy institute of Ohio 2016	Ohio health priorities	United States of America	Ohio Governor’s Office of Health Transformation, Ohio Department of Health and Ohio Department of Medicaid (Gov)	General/Urban	Lifespan	Social and economic environment		Family and social support				Social capital and cohesion		Composite measure that includes connections with neighbors, supportive neighborhoods, voter turnout and volunteerism
Health policy institute of Ohio 2016	Ohio health priorities	United States of America	Ohio Governor’s Office of Health Transformation, Ohio Department of Health and Ohio Department of Medicaid (Gov)	General/Urban	Lifespan	Social and economic environment		Family and social support				Teen birth rate		Rate of births per 1,000 females 15-19 years of age
Health policy institute of Ohio 2016	Ohio health priorities	United States of America	Ohio Governor’s Office of Health Transformation, Ohio Department of Health and Ohio Department of Medicaid (Gov)	General/Urban	Lifespan	Social and economic environment		Family and social support				Single-parent households		Percent of children living in single-parent households
Health policy institute of Ohio 2016	Ohio health priorities	United States of America	Ohio Governor’s Office of Health Transformation, Ohio Department of Health and Ohio Department of Medicaid (Gov)	General/Urban	Lifespan	Social and economic environment		Trauma, toxic stress and violence				Violent crime		Violent crime rate per 100,000 residents
Health policy institute of Ohio 2016	Ohio health priorities	United States of America	Ohio Governor’s Office of Health Transformation, Ohio Department of Health and Ohio Department of Medicaid (Gov)	General/Urban	Lifespan	Social and economic environment		Trauma, toxic stress and violence				Child abuse and neglect		Rate of child maltreatment victims per 1,000 children in population
Health policy institute of Ohio 2016	Ohio health priorities	United States of America	Ohio Governor’s Office of Health Transformation, Ohio Department of Health and Ohio Department of Medicaid (Gov)	General/Urban	Lifespan	Social and economic environment		Trauma, toxic stress and violence				Adverse childhood experiences		Percent of children who have experienced two or more adverse experiences
Health policy institute of Ohio 2016	Ohio health priorities	United States of America	Ohio Governor’s Office of Health Transformation, Ohio Department of Health and Ohio Department of Medicaid (Gov)	General/Urban	Lifespan	Social and economic environment		Equity				Income inequality		Gini coefficient: extent of inequality in the distribution of income
Health policy institute of Ohio 2016	Ohio health priorities	United States of America	Ohio Governor’s Office of Health Transformation, Ohio Department of Health and Ohio Department of Medicaid (Gov)	General/Urban	Lifespan	Social and economic environment		Equity				Residential segregation		Black-White dissimilarity index
Healthy Montgomery 2016	Healthy Montgomery Core Measures Set	United States of America	Montgomery County Department of Health and Human Services (Gov)	General/Urban		Maternal and Infant Health						Mothers who receive early prenatal care
Healthy Montgomery 2016	Healthy Montgomery Core Measures Set	United States of America	Montgomery County Department of Health and Human Services (Gov)	General/Urban		Maternal and Infant Health						Infant mortality
Healthy Montgomery 2016	Healthy Montgomery Core Measures Set	United States of America	Montgomery County Department of Health and Human Services (Gov)	General/Urban		Maternal and Infant Health						Babies with low birth weight
Healthy Montgomery 2016	Healthy Montgomery Core Measures Set	United States of America	Montgomery County Department of Health and Human Services (Gov)	General/Urban		Behavioural Health						Adolescent and adult illicit drug use in past month
Healthy Montgomery 2016	Healthy Montgomery Core Measures Set	United States of America	Montgomery County Department of Health and Human Services (Gov)	General/Urban		Behavioural Health						Adults with any mental illness in past year
Healthy Montgomery 2016	Healthy Montgomery Core Measures Set	United States of America	Montgomery County Department of Health and Human Services (Gov)	General/Urban		Behavioural Health						Emergency room visits for behavioural health conditions
Healthy Montgomery 2016	Healthy Montgomery Core Measures Set	United States of America	Montgomery County Department of Health and Human Services (Gov)	General/Urban		Behavioural Health						Suicide
Healthy Montgomery 2016	Healthy Montgomery Core Measures Set	United States of America	Montgomery County Department of Health and Human Services (Gov)	General/Urban		Cancers						Colorectal screening
Healthy Montgomery 2016	Healthy Montgomery Core Measures Set	United States of America	Montgomery County Department of Health and Human Services (Gov)	General/Urban		Cancers						Papanicolaou test (Pap) in past 3 years
Healthy Montgomery 2016	Healthy Montgomery Core Measures Set	United States of America	Montgomery County Department of Health and Human Services (Gov)	General/Urban		Cancers						Prostate cancer incidence
Healthy Montgomery 2016	Healthy Montgomery Core Measures Set	United States of America	Montgomery County Department of Health and Human Services (Gov)	General/Urban		Cancers						Breast cancer mortality
Healthy Montgomery 2016	Healthy Montgomery Core Measures Set	United States of America	Montgomery County Department of Health and Human Services (Gov)	General/Urban		Cardiovascular Health						Heart disease mortality
Healthy Montgomery 2016	Healthy Montgomery Core Measures Set	United States of America	Montgomery County Department of Health and Human Services (Gov)	General/Urban		Cardiovascular Health						Stroke mortality
Healthy Montgomery 2016	Healthy Montgomery Core Measures Set	United States of America	Montgomery County Department of Health and Human Services (Gov)	General/Urban		Cardiovascular Health						High blood pressure prevalence
Healthy Montgomery 2016	Healthy Montgomery Core Measures Set	United States of America	Montgomery County Department of Health and Human Services (Gov)	General/Urban		Diabetes						Adults with diabetes
Healthy Montgomery 2016	Healthy Montgomery Core Measures Set	United States of America	Montgomery County Department of Health and Human Services (Gov)	General/Urban		Diabetes						Emergency room visits for diabetes
Healthy Montgomery 2016	Healthy Montgomery Core Measures Set	United States of America	Montgomery County Department of Health and Human Services (Gov)	General/Urban		Obesity						Adults engaged in moderate physical activity
Healthy Montgomery 2016	Healthy Montgomery Core Measures Set	United States of America	Montgomery County Department of Health and Human Services (Gov)	General/Urban		Obesity						Adult fruit and vegetable consumption
Healthy Montgomery 2016	Healthy Montgomery Core Measures Set	United States of America	Montgomery County Department of Health and Human Services (Gov)	General/Urban		Obesity						Adults who are overweight or obese
Healthy Montgomery 2016	Healthy Montgomery Core Measures Set	United States of America	Montgomery County Department of Health and Human Services (Gov)	General/Urban		Obesity						Students with no participation in physical activity
Healthy Montgomery 2016	Healthy Montgomery Core Measures Set	United States of America	Montgomery County Department of Health and Human Services (Gov)	General/Urban		Obesity						Students who drank no soda or pop in the past week
Healthy Montgomery 2016	Healthy Montgomery Core Measures Set	United States of America	Montgomery County Department of Health and Human Services (Gov)	General/Urban		Obesity						Students who are overweight or obese
Healthy Montgomery 2016	Healthy Montgomery Core Measures Set	United States of America	Montgomery County Department of Health and Human Services (Gov)	General/Urban		Cross-cutting Measures						Adults who have had a routine check-up
Healthy Montgomery 2016	Healthy Montgomery Core Measures Set	United States of America	Montgomery County Department of Health and Human Services (Gov)	General/Urban		Cross-cutting Measures						Persons without health insurance
Healthy Montgomery 2016	Healthy Montgomery Core Measures Set	United States of America	Montgomery County Department of Health and Human Services (Gov)	General/Urban		Cross-cutting Measures						Adults in good physical health
Healthy Montgomery 2016	Healthy Montgomery Core Measures Set	United States of America	Montgomery County Department of Health and Human Services (Gov)	General/Urban		Cross-cutting Measures						Adults in good mental health
Healthy Montgomery 2016	Healthy Montgomery Core Measures Set	United States of America	Montgomery County Department of Health and Human Services (Gov)	General/Urban		Cross-cutting Measures						Students in good general health
Healthy Montgomery 2016	Healthy Montgomery Core Measures Set	United States of America	Montgomery County Department of Health and Human Services (Gov)	General/Urban		Cross-cutting Measures						Students ever feeling sad or hopeless in past year
Healthy Montgomery 2016	Healthy Montgomery Core Measures Set	United States of America	Montgomery County Department of Health and Human Services (Gov)	General/Urban		Cross-cutting Measures						Adults who smoke
Healthy Montgomery 2016	Healthy Montgomery Core Measures Set	United States of America	Montgomery County Department of Health and Human Services (Gov)	General/Urban		Cross-cutting Measures						Students current cigarette use
Healthy Montgomery 2016	Healthy Montgomery Core Measures Set	United States of America	Montgomery County Department of Health and Human Services (Gov)	General/Urban		Context Measures (Social Determinants of Health)						Families living below poverty level
Healthy Montgomery 2016	Healthy Montgomery Core Measures Set	United States of America	Montgomery County Department of Health and Human Services (Gov)	General/Urban		Context Measures (Social Determinants of Health)						Residents 5+ years old that report speaking English "not very well"
Healthy Montgomery 2016	Healthy Montgomery Core Measures Set	United States of America	Montgomery County Department of Health and Human Services (Gov)	General/Urban		Context Measures (Social Determinants of Health)						Students ever receiving free and reduce-price meals (FARMS)
Healthy Montgomery 2016	Healthy Montgomery Core Measures Set	United States of America	Montgomery County Department of Health and Human Services (Gov)	General/Urban		Context Measures (Social Determinants of Health)						Adults with adequate social and emotional support
Healthy Montgomery 2016	Healthy Montgomery Core Measures Set	United States of America	Montgomery County Department of Health and Human Services (Gov)	General/Urban		Context Measures (Social Determinants of Health)						Students who could talk to adult besides a parent
Healthy Montgomery 2016	Healthy Montgomery Core Measures Set	United States of America	Montgomery County Department of Health and Human Services (Gov)	General/Urban		Context Measures (Social Determinants of Health)						Student participation in extracurricular activities
Healthy Montgomery 2016	Healthy Montgomery Core Measures Set	United States of America	Montgomery County Department of Health and Human Services (Gov)	General/Urban		Context Measures (Social Determinants of Health)						High school completion rate
Healthy Ireland 2019	Healthy Ireland (HI) Outcomes Framework	Ireland	Ireland Department of Health (Gov)	General/Urban	Lifespan	Health Status		Preventive Measures				Breast cancer screening rate	percentage uptake of breast screening by eligible women in the population	% women aged 50 to 66
Healthy Ireland 2019	Healthy Ireland (HI) Outcomes Framework	Ireland	Ireland Department of Health (Gov)	General/Urban	Lifespan	Health Status		Preventive Measures				Cervical cancer screening rate	proportion of the eligible population in Ireland who had a satisfactory smear test within a five year time period	%
Healthy Ireland 2019	Healthy Ireland (HI) Outcomes Framework	Ireland	Ireland Department of Health (Gov)	General/Urban	Lifespan	Health Status		Preventive Measures				Measles Mumps and Rubella (MMR) Immunization Rate	percentage of children 24 months of age who have received the first dose of the MMR (measles, mumps and rubella) vaccine	% children 24 months of age
Healthy Ireland 2019	Healthy Ireland (HI) Outcomes Framework	Ireland	Ireland Department of Health (Gov)	General/Urban	Lifespan	Health Status		Preventive Measures				Meningitis C Immunization Rate	percentage of children 24 months of age who have received the second dose of the Men C (Meningitis C) vaccine	% children 24 months of age
Healthy Ireland 2019	Healthy Ireland (HI) Outcomes Framework	Ireland	Ireland Department of Health (Gov)	General/Urban	Lifespan	Health Status		Lifestyle and Behavioural Risks				Overweight and Obesity	proportion of adults who are overweight (BMI ≥ 25 kg/m2) or obese (BMI ≥ 30 kg/m²)	% adults
Healthy Ireland 2019	Healthy Ireland (HI) Outcomes Framework	Ireland	Ireland Department of Health (Gov)	General/Urban	Lifespan	Health Status		Lifestyle and Behavioural Risks				Physical Activity Levels	percentages of adults and children meeting physical activity guidelines	% both children and adults
Healthy Ireland 2019	Healthy Ireland (HI) Outcomes Framework	Ireland	Ireland Department of Health (Gov)	General/Urban	Lifespan	Health Status		Lifestyle and Behavioural Risks				Current Smoking Rate	proportion of people who smoke daily or occasionally	%
Healthy Ireland 2019	Healthy Ireland (HI) Outcomes Framework	Ireland	Ireland Department of Health (Gov)	General/Urban	Lifespan	Health Status		Lifestyle and Behavioural Risks				Harmful Use of Alcohol	age‑standardized prevalence of heavy episodic drinking, defined as drinking 6 or more standard drinks in a single drinking occasion	%
Healthy Ireland 2019	Healthy Ireland (HI) Outcomes Framework	Ireland	Ireland Department of Health (Gov)	General/Urban	Lifespan	Health Status		Lifestyle and Behavioural Risks				Breastfeeding Rates	breastfeeding percentage rates (exclusively and non‑exclusively) at first Public Health Nurse visit and at the Public Health Nurse follow‑up visit at three months	%
Healthy Ireland 2019	Healthy Ireland (HI) Outcomes Framework	Ireland	Ireland Department of Health (Gov)	General/Urban	Lifespan	Health Status		Lifestyle and Behavioural Risks				Condom use (young people)	percentage of young people (age 15–17 and age 17–24) who report ever having sex and using a condom on last occasion of sex	% young people aged 15-17 and 17-24
Healthy Ireland 2019	Healthy Ireland (HI) Outcomes Framework	Ireland	Ireland Department of Health (Gov)	General/Urban	Lifespan	Health Status		Lifestyle and Behavioural Risks				Screen time (young people)	percentage of students (age 15) using the internet for more than six hours per day outside of school, during school days	% students aged 15
Healthy Ireland 2019	Healthy Ireland (HI) Outcomes Framework	Ireland	Ireland Department of Health (Gov)	General/Urban	Lifespan	Health Outcomes		Mortality and Morbidity				Healthy Life Years	average number of remaining years that a person of a certain age can expect to live without disability. It is calculated by Eurostat from national mortality statistics and EU‑SILC (Survey on Income and Living Conditions) data on activity limitations	number of years
Healthy Ireland 2019	Healthy Ireland (HI) Outcomes Framework	Ireland	Ireland Department of Health (Gov)	General/Urban	Lifespan	Health Outcomes		Mortality and Morbidity				Premature Non‑Communicable Disease Mortality	unconditional probability of dying between the ages of 30 and 70 from four major non‑communicable diseases: cardiovascular diseases, cancer, diabetes or chronic respiratory diseases, in terms of potential years of life lost (PYLL)
Healthy Ireland 2019	Healthy Ireland (HI) Outcomes Framework	Ireland	Ireland Department of Health (Gov)	General/Urban	Lifespan	Health Outcomes		Mortality and Morbidity				Cancer Incidence	total cancer incidence and incidence of the most important cancers, per 100,000 of population, in a given year	per 100,000 of population, in a given year
Healthy Ireland 2019	Healthy Ireland (HI) Outcomes Framework	Ireland	Ireland Department of Health (Gov)	General/Urban	Lifespan	Health Outcomes		Wellbeing Factors				Self‑Perceived Health	proportion of persons who assess their health to be very good or good, based on EU‑SILC questions on self‑perceived health – the same question used in the Healthy Ireland Survey and European Health Interview Survey	%
Healthy Ireland 2019	Healthy Ireland (HI) Outcomes Framework	Ireland	Ireland Department of Health (Gov)	General/Urban	Lifespan	Health Outcomes		Wellbeing Factors				Positive Mental Health	individuals' level of positive mental health based on Energy and Vitality Index (EVI) scores (from the RAND SF‑36 questionnaire)
Healthy Ireland 2019	Healthy Ireland (HI) Outcomes Framework	Ireland	Ireland Department of Health (Gov)	General/Urban	Lifespan	Health Outcomes		Wellbeing Factors				Probable Mental Health Problem	measures negative mental health using the five item Mental Health Index‑5 (MHI‑5) (also called ‘non‑specific psychological distress’) from the RAND SF‑36 questionnaire, which measures the occurrence and extent of psychological distress (usually of anxiety and depression related distress states) during the past four weeks
Healthy Ireland 2019	Healthy Ireland (HI) Outcomes Framework	Ireland	Ireland Department of Health (Gov)	General/Urban	Lifespan	Health Outcomes		Wellbeing Factors				Moderate and Severe Depression (age 50+)	percentage of people aged 50+ with moderate and severe levels of depression. Categories are based on the following cut‑offs for the Centre for Epidemiological Studies‑Depression (CES‑D) scale: Moderate = 8‑15 symptoms; Severe = 16 or more symptoms	% aged 50+
Healthy Ireland 2019	Healthy Ireland (HI) Outcomes Framework	Ireland	Ireland Department of Health (Gov)	General/Urban	Lifespan	Health Outcomes		Wellbeing Factors				Social and Cultural Participation (Age 50+)	percentage of people aged 50+ who engage in one or more social leisure activity at least once a week. Includes participation in any of the following social leisure activities: goes out to films, plays or concerts; attend classes and lectures; playing cards, bingo or games in general; and/or eats out of the house	% aged 50+
Healthy Ireland 2019	Healthy Ireland (HI) Outcomes Framework	Ireland	Ireland Department of Health (Gov)	General/Urban	Lifespan	Health Outcomes		Wellbeing Factors				Safety and Security (Age 50+)	percentage of people aged 50+ who feel that it is safe to walk alone after dark in their local area	% aged 50+
Healthy Ireland 2019	Healthy Ireland (HI) Outcomes Framework	Ireland	Ireland Department of Health (Gov)	General/Urban	Lifespan	Health Outcomes		Wellbeing Factors				Feeling safe (young people)	percentage of 11–17 year olds who report that they feel safe (always or most of the time) in the area where they live	% 11-17 year olds
Healthy Ireland 2019	Healthy Ireland (HI) Outcomes Framework	Ireland	Ireland Department of Health (Gov)	General/Urban	Lifespan	Social Determinants Indicators		Environmental Factors				Air Quality Index	measured using the Environmental Protection Agency (EPA) Air Quality Index for Health
Healthy Ireland 2019	Healthy Ireland (HI) Outcomes Framework	Ireland	Ireland Department of Health (Gov)	General/Urban	Lifespan	Social Determinants Indicators		Environmental Factors				Water Quality	measured by taking samples and testing the drinking water within an area for various parameters outlined in the European Union Drinking Water Regulations 2014
Healthy Ireland 2019	Healthy Ireland (HI) Outcomes Framework	Ireland	Ireland Department of Health (Gov)	General/Urban	Lifespan	Social Determinants Indicators		Environmental Factors				Radon	This indicator addresses exposure to radon. Certain areas of the country, known as High Radon Areas, are more likely to have a high number of homes with excessive levels of radon. The EPA radon map of Ireland shows High Radon Areas. In addition to the map, statistics for the number of homes above the national Reference Level are available for each county in Ireland
Healthy Ireland 2019	Healthy Ireland (HI) Outcomes Framework	Ireland	Ireland Department of Health (Gov)	General/Urban	Lifespan	Social Determinants Indicators		Socio‑Economic Factors				Long‑term Unemployment	the mid‑year number of long‑term unemployed people (persons who have been unemployed for one year or more) aged 15–74 years as a proportion of the labor force (unemployed and employed persons 15 to 74 years of age)	% aged 15 to 74
Healthy Ireland 2019	Healthy Ireland (HI) Outcomes Framework	Ireland	Ireland Department of Health (Gov)	General/Urban	Lifespan	Social Determinants Indicators		Socio‑Economic Factors				Jobless Households	proportion of total persons aged 18–59 years living in a household where no member of the household is working	% aged 18-59
Healthy Ireland 2019	Healthy Ireland (HI) Outcomes Framework	Ireland	Ireland Department of Health (Gov)	General/Urban	Lifespan	Social Determinants Indicators		Socio‑Economic Factors				Education: Retention	This indicator is used to identify schools and school clusters/communities with concentrated levels of educational disadvantage
Healthy Ireland 2019	Healthy Ireland (HI) Outcomes Framework	Ireland	Ireland Department of Health (Gov)	General/Urban	Lifespan	Social Determinants Indicators		Socio‑Economic Factors				Education: Attainment	percentage of those who have attained each of the different levels of education using the National Framework of Qualifications	%
Healthy Ireland 2019	Healthy Ireland (HI) Outcomes Framework	Ireland	Ireland Department of Health (Gov)	General/Urban	Lifespan	Social Determinants Indicators		Socio‑Economic Factors				Literacy and Numeracy	literacy (adjusted) mean scores for adults and numeracy (adjusted) mean scores for adults and is defined as the mean scores of children aged 15 based on the OECD‑PISA Scientific Literacy Scale
Healthy Ireland 2019	Healthy Ireland (HI) Outcomes Framework	Ireland	Ireland Department of Health (Gov)	General/Urban	Lifespan	Social Determinants Indicators		Socio‑Economic Factors				Consistent Poverty Rate	This indicator is comprised of two component indicators: at‑risk‑of‑poverty, which measures individuals whose household income is below 60% of the median, and basic deprivation, which captures individuals lacking 2 or more of 11 basic necessities. A person is in consistent poverty if they are both income poor and deprived
Healthy Ireland 2019	Healthy Ireland (HI) Outcomes Framework	Ireland	Ireland Department of Health (Gov)	General/Urban	Lifespan	Social Determinants Indicators		Socio‑Economic Factors				Inequality of Income Distribution (S80:S20) Quintile Share Ratio	This indicator measures income inequality: the ratio of total income received by 20% of the country’s population with the highest income (top quintile) to that received by 20% of the country’s population with the lowest income (lowest quintile)
Hillemeier 2003	Framework for community contextual characteristics	United States of America	The authors in collaboration with the CDC (Gov)	General/Urban		Economic		Income		Summary income measures		Median and per capita annual income
Hillemeier 2003	Framework for community contextual characteristics	United States of America	The authors in collaboration with the CDC (Gov)	General/Urban		Economic		Income		Income components		Mean hourly and annual wage
Hillemeier 2003	Framework for community contextual characteristics	United States of America	The authors in collaboration with the CDC (Gov)	General/Urban		Economic		Income		Income components		Hourly wage union and non-union workers
Hillemeier 2003	Framework for community contextual characteristics	United States of America	The authors in collaboration with the CDC (Gov)	General/Urban		Economic		Income		Income components		Per capita personal income
Hillemeier 2003	Framework for community contextual characteristics	United States of America	The authors in collaboration with the CDC (Gov)	General/Urban		Economic		Income		Disposable income		Median and per capita effective buying index
Hillemeier 2003	Framework for community contextual characteristics	United States of America	The authors in collaboration with the CDC (Gov)	General/Urban		Economic		Income		Income distribution		Gini coefficient of income inequality		90 percentile/10 percentile ratio
Hillemeier 2003	Framework for community contextual characteristics	United States of America	The authors in collaboration with the CDC (Gov)	General/Urban		Economic		Income		Geographic concentration of income		Concentration of poverty
Hillemeier 2003	Framework for community contextual characteristics	United States of America	The authors in collaboration with the CDC (Gov)	General/Urban		Economic		Income		Economic segregation		Dissimilarity index, contact index
Hillemeier 2003	Framework for community contextual characteristics	United States of America	The authors in collaboration with the CDC (Gov)	General/Urban		Economic		Wealth		Geographic concentration of wealth		Mean and median net worth
Hillemeier 2003	Framework for community contextual characteristics	United States of America	The authors in collaboration with the CDC (Gov)	General/Urban		Economic		Wealth		Debt levels		Bankruptcy filings
Hillemeier 2003	Framework for community contextual characteristics	United States of America	The authors in collaboration with the CDC (Gov)	General/Urban		Economic		Wealth		Savings rates		Dollar amount of deposits in savings institutions and banks
Hillemeier 2003	Framework for community contextual characteristics	United States of America	The authors in collaboration with the CDC (Gov)	General/Urban		Economic		Wealth		Real estate ownership/values		Median value owner-occupied housing units
Hillemeier 2003	Framework for community contextual characteristics	United States of America	The authors in collaboration with the CDC (Gov)	General/Urban		Economic		Poverty		Geographic concentration of poverty		Poverty rate
Hillemeier 2003	Framework for community contextual characteristics	United States of America	The authors in collaboration with the CDC (Gov)	General/Urban		Economic		Poverty		Geographic concentration of poverty		Concentration of poverty
Hillemeier 2003	Framework for community contextual characteristics	United States of America	The authors in collaboration with the CDC (Gov)	General/Urban		Economic		Poverty		Deprivation associated with poverty-level income		Percent of families with income < half of the poverty line
Hillemeier 2003	Framework for community contextual characteristics	United States of America	The authors in collaboration with the CDC (Gov)	General/Urban		Economic		Economic Development		Productivity		Gross metropolitan product (GMP) and GMP growth rate
Hillemeier 2003	Framework for community contextual characteristics	United States of America	The authors in collaboration with the CDC (Gov)	General/Urban		Economic		Economic Development		Industrial mix
Hillemeier 2003	Framework for community contextual characteristics	United States of America	The authors in collaboration with the CDC (Gov)	General/Urban		Economic		Economic Development		Business lending indicators
Hillemeier 2003	Framework for community contextual characteristics	United States of America	The authors in collaboration with the CDC (Gov)	General/Urban		Economic		Economic Development		Informal economy
Hillemeier 2003	Framework for community contextual characteristics	United States of America	The authors in collaboration with the CDC (Gov)	General/Urban		Economic		Financial Services		Availability of credit
Hillemeier 2003	Framework for community contextual characteristics	United States of America	The authors in collaboration with the CDC (Gov)	General/Urban		Economic		Financial Services		Availability of banking and check-cashing services
Hillemeier 2003	Framework for community contextual characteristics	United States of America	The authors in collaboration with the CDC (Gov)	General/Urban		Economic		Cost of Living		Local cost of living indexes
Hillemeier 2003	Framework for community contextual characteristics	United States of America	The authors in collaboration with the CDC (Gov)	General/Urban		Economic		Cost of Living		Spending/consumption patterns
Hillemeier 2003	Framework for community contextual characteristics	United States of America	The authors in collaboration with the CDC (Gov)	General/Urban		Economic		Cost of Living		Income to spending ratios
Hillemeier 2003	Framework for community contextual characteristics	United States of America	The authors in collaboration with the CDC (Gov)	General/Urban		Economic		Redistribution		Taxes
Hillemeier 2003	Framework for community contextual characteristics	United States of America	The authors in collaboration with the CDC (Gov)	General/Urban		Economic		Redistribution		Transfers
Hillemeier 2003	Framework for community contextual characteristics	United States of America	The authors in collaboration with the CDC (Gov)	General/Urban		Economic		Fiscal Capacity		Property values
Hillemeier 2003	Framework for community contextual characteristics	United States of America	The authors in collaboration with the CDC (Gov)	General/Urban		Economic		Fiscal Capacity		Sales levels
Hillemeier 2003	Framework for community contextual characteristics	United States of America	The authors in collaboration with the CDC (Gov)	General/Urban		Economic		Fiscal Capacity		Income capacity
Hillemeier 2003	Framework for community contextual characteristics	United States of America	The authors in collaboration with the CDC (Gov)	General/Urban		Economic		Exploitation		Ratio of wages to corporate profits
Hillemeier 2003	Framework for community contextual characteristics	United States of America	The authors in collaboration with the CDC (Gov)	General/Urban		Economic		Exploitation		Commuter taxes
Hillemeier 2003	Framework for community contextual characteristics	United States of America	The authors in collaboration with the CDC (Gov)	General/Urban		Economic		Exploitation		Commuting patterns
Hillemeier 2003	Framework for community contextual characteristics	United States of America	The authors in collaboration with the CDC (Gov)	General/Urban		Employment		Employment/Unemployment Rates		Job security		Employment volatility
Hillemeier 2003	Framework for community contextual characteristics	United States of America	The authors in collaboration with the CDC (Gov)	General/Urban		Employment		Employment/Unemployment Rates		Labor market turnover		Unemployment rates (total, by race/ethnicity and sex, by occupation and by industry)
Hillemeier 2003	Framework for community contextual characteristics	United States of America	The authors in collaboration with the CDC (Gov)	General/Urban		Employment		Employment/Unemployment Rates		Labor market turnover		Labor force participation rates (total, by race/ethnicity, by sex)
Hillemeier 2003	Framework for community contextual characteristics	United States of America	The authors in collaboration with the CDC (Gov)	General/Urban		Employment		Workforce Characteristics		Racial/ethnic diversity		Percent distribution of employed persons by sex, race/ethnicity, and occupation
Hillemeier 2003	Framework for community contextual characteristics	United States of America	The authors in collaboration with the CDC (Gov)	General/Urban		Employment		Workforce Characteristics		Racial/ethnic diversity		Percent workers who are female
Hillemeier 2003	Framework for community contextual characteristics	United States of America	The authors in collaboration with the CDC (Gov)	General/Urban		Employment		Workforce Characteristics		Skill level		Percent distribution of employed persons as above
Hillemeier 2003	Framework for community contextual characteristics	United States of America	The authors in collaboration with the CDC (Gov)	General/Urban		Employment		Workforce Characteristics		Unionization		Percent of workforce unionized, percent of workers covered by union contract
Hillemeier 2003	Framework for community contextual characteristics	United States of America	The authors in collaboration with the CDC (Gov)	General/Urban		Employment		Workforce Characteristics		Unionization		Collective bargaining protection laws covering state and local employees, laws protecting public employee's right to strike
Hillemeier 2003	Framework for community contextual characteristics	United States of America	The authors in collaboration with the CDC (Gov)	General/Urban		Employment		Workforce Characteristics		Migrant workers
Hillemeier 2003	Framework for community contextual characteristics	United States of America	The authors in collaboration with the CDC (Gov)	General/Urban		Employment		Area Business Capacity		Tax breaks offered		Corporate income tax rate
Hillemeier 2003	Framework for community contextual characteristics	United States of America	The authors in collaboration with the CDC (Gov)	General/Urban		Employment		Area Business Capacity		Number and size of businesses		Number establishments by employment size
Hillemeier 2003	Framework for community contextual characteristics	United States of America	The authors in collaboration with the CDC (Gov)	General/Urban		Employment		Area Business Capacity		Business space available		Commercial office space in and outside central business district
Hillemeier 2003	Framework for community contextual characteristics	United States of America	The authors in collaboration with the CDC (Gov)	General/Urban		Employment		Area Business Capacity		Business space available		Commercial office space vacancy rate in and outside central business district
Hillemeier 2003	Framework for community contextual characteristics	United States of America	The authors in collaboration with the CDC (Gov)	General/Urban		Employment		Job Access		Geography of job growth		Central city and suburban: employment growth rate, number and % change in number of jobs, share and % change in share of private employment
Hillemeier 2003	Framework for community contextual characteristics	United States of America	The authors in collaboration with the CDC (Gov)	General/Urban		Employment		Job Access		Geography of job growth		Number and increase in non-agricultural jobs
Hillemeier 2003	Framework for community contextual characteristics	United States of America	The authors in collaboration with the CDC (Gov)	General/Urban		Employment		Job Access		Discrimination/affirmative action policies		Employment-population ratio by race and sex
Hillemeier 2003	Framework for community contextual characteristics	United States of America	The authors in collaboration with the CDC (Gov)	General/Urban		Employment		Job Access		Distance travelled to work		Share of metro employment >10 mi from central business district
Hillemeier 2003	Framework for community contextual characteristics	United States of America	The authors in collaboration with the CDC (Gov)	General/Urban		Employment		Job Access		Transportation system		Percent of workers 16+ using various means of transportation to work
Hillemeier 2003	Framework for community contextual characteristics	United States of America	The authors in collaboration with the CDC (Gov)	General/Urban		Employment		Job Access		Transportation system		Percent of residents without satisfactory public transportation available in neighborhood
Hillemeier 2003	Framework for community contextual characteristics	United States of America	The authors in collaboration with the CDC (Gov)	General/Urban		Employment		Job Access		Training/retraining
Hillemeier 2003	Framework for community contextual characteristics	United States of America	The authors in collaboration with the CDC (Gov)	General/Urban		Employment		Occupational Safety		Laws, regulations, and company-specific policies		Directory o states with approved occupational safety and health plans
Hillemeier 2003	Framework for community contextual characteristics	United States of America	The authors in collaboration with the CDC (Gov)	General/Urban		Employment		Occupational Safety		Enforcement/number of violations		OSHA workplace inspections and penalties for violations
Hillemeier 2003	Framework for community contextual characteristics	United States of America	The authors in collaboration with the CDC (Gov)	General/Urban		Employment		Job Quality		Compensation		see Economic - income dimension
Hillemeier 2003	Framework for community contextual characteristics	United States of America	The authors in collaboration with the CDC (Gov)	General/Urban		Employment		Job Quality		Ratio of CEO to worker earnings		Ratio of mean annual wages, CEO to production workers
Hillemeier 2003	Framework for community contextual characteristics	United States of America	The authors in collaboration with the CDC (Gov)	General/Urban		Employment		Job Quality		Family-friendly policies
Hillemeier 2003	Framework for community contextual characteristics	United States of America	The authors in collaboration with the CDC (Gov)	General/Urban		Employment		Job Quality		Demand/control characteristics
Hillemeier 2003	Framework for community contextual characteristics	United States of America	The authors in collaboration with the CDC (Gov)	General/Urban		Employment		Job Characteristics		Unionized employers/size and power of unions		see Unionization dimension
Hillemeier 2003	Framework for community contextual characteristics	United States of America	The authors in collaboration with the CDC (Gov)	General/Urban		Employment		Job Characteristics		Skills needed by employers		Percent of total employment in various industries
Hillemeier 2003	Framework for community contextual characteristics	United States of America	The authors in collaboration with the CDC (Gov)	General/Urban		Employment		Job Characteristics		Full vs. part-time employment		Percent of workers who work part time
Hillemeier 2003	Framework for community contextual characteristics	United States of America	The authors in collaboration with the CDC (Gov)	General/Urban		Education		Educational Attainment		Graduation rates		Educational attainment among persons 25+
Hillemeier 2003	Framework for community contextual characteristics	United States of America	The authors in collaboration with the CDC (Gov)	General/Urban		Education		Educational Attainment		Graduation rates		Number of diploma recipients, number of other high school completers
Hillemeier 2003	Framework for community contextual characteristics	United States of America	The authors in collaboration with the CDC (Gov)	General/Urban		Education		Educational Attainment		Graduation rates		High school graduation rates
Hillemeier 2003	Framework for community contextual characteristics	United States of America	The authors in collaboration with the CDC (Gov)	General/Urban		Education		Educational Attainment		Dropout rates		Percent of 16-19 years not enrolled, not high school grads
Hillemeier 2003	Framework for community contextual characteristics	United States of America	The authors in collaboration with the CDC (Gov)	General/Urban		Education		Educational Attainment		Dropout rates		Dropout rates for 7-12 and 9-12 grades
Hillemeier 2003	Framework for community contextual characteristics	United States of America	The authors in collaboration with the CDC (Gov)	General/Urban		Education		Educational Attainment		Dropout rates		High school dropout rates
Hillemeier 2003	Framework for community contextual characteristics	United States of America	The authors in collaboration with the CDC (Gov)	General/Urban		Education		Educational Attainment		Literacy rates		Reading assessment results
Hillemeier 2003	Framework for community contextual characteristics	United States of America	The authors in collaboration with the CDC (Gov)	General/Urban		Education		Educational Attainment		Test scores		Reading, math, and science assessment results
Hillemeier 2003	Framework for community contextual characteristics	United States of America	The authors in collaboration with the CDC (Gov)	General/Urban		Education		Educational Attainment		Test scores		Average SAT scores
Hillemeier 2003	Framework for community contextual characteristics	United States of America	The authors in collaboration with the CDC (Gov)	General/Urban		Education		Educational Attainment		Rates of progression to post-secondary education		Post-secondary enrolment
Hillemeier 2003	Framework for community contextual characteristics	United States of America	The authors in collaboration with the CDC (Gov)	General/Urban		Education		Funding		Teacher salaries		Mean annual wage, preschool, elementary, middle school and secondary teachers
Hillemeier 2003	Framework for community contextual characteristics	United States of America	The authors in collaboration with the CDC (Gov)	General/Urban		Education		Funding		Facilities		Percent of schools with at least 1 inadequate building feature
Hillemeier 2003	Framework for community contextual characteristics	United States of America	The authors in collaboration with the CDC (Gov)	General/Urban		Education		Funding		Teacher training/support		Professional qualifications of teachers
Hillemeier 2003	Framework for community contextual characteristics	United States of America	The authors in collaboration with the CDC (Gov)	General/Urban		Education		Funding		Teacher training/support		Percent of expenditures on instructional staff support
Hillemeier 2003	Framework for community contextual characteristics	United States of America	The authors in collaboration with the CDC (Gov)	General/Urban		Education		Funding		Fiscal capacity of school district		Expenditures per pupil
Hillemeier 2003	Framework for community contextual characteristics	United States of America	The authors in collaboration with the CDC (Gov)	General/Urban		Education		Funding		Fiscal capacity of school district		Long term debt outstanding
Hillemeier 2003	Framework for community contextual characteristics	United States of America	The authors in collaboration with the CDC (Gov)	General/Urban		Education		Funding		Proportion of funds by source		Revenues by source for public schools
Hillemeier 2003	Framework for community contextual characteristics	United States of America	The authors in collaboration with the CDC (Gov)	General/Urban		Education		Funding		Proportion of funds by source		Local government expenditures on education
Hillemeier 2003	Framework for community contextual characteristics	United States of America	The authors in collaboration with the CDC (Gov)	General/Urban		Education		Funding		Proportion of funds by source		Consumer expenditures on education
Hillemeier 2003	Framework for community contextual characteristics	United States of America	The authors in collaboration with the CDC (Gov)	General/Urban		Education		Funding		Corporate presence in schools
Hillemeier 2003	Framework for community contextual characteristics	United States of America	The authors in collaboration with the CDC (Gov)	General/Urban		Education		Private Schools		Number		Number of private schools
Hillemeier 2003	Framework for community contextual characteristics	United States of America	The authors in collaboration with the CDC (Gov)	General/Urban		Education		Private Schools		Enrolment		Percent enrolled students not enrolled in public school
Hillemeier 2003	Framework for community contextual characteristics	United States of America	The authors in collaboration with the CDC (Gov)	General/Urban		Education		Private Schools		Enrolment		Enrolment in private schools
Hillemeier 2003	Framework for community contextual characteristics	United States of America	The authors in collaboration with the CDC (Gov)	General/Urban		Education		School Characteristics		Size of schools/classes		Public school enrolment
Hillemeier 2003	Framework for community contextual characteristics	United States of America	The authors in collaboration with the CDC (Gov)	General/Urban		Education		School Characteristics		Size of schools/classes		Mean number of students in primary, middle and high school
Hillemeier 2003	Framework for community contextual characteristics	United States of America	The authors in collaboration with the CDC (Gov)	General/Urban		Education		School Characteristics		Student/teacher ratios		Pupils per teacher
Hillemeier 2003	Framework for community contextual characteristics	United States of America	The authors in collaboration with the CDC (Gov)	General/Urban		Education		School Characteristics		Teacher turnover		Rats of teacher turnover
Hillemeier 2003	Framework for community contextual characteristics	United States of America	The authors in collaboration with the CDC (Gov)	General/Urban		Education		School Characteristics		Parental attitude/involvement in schools		Percent of households with kids 0-13 years old reporting unsatisfactory public schools in their neighborhood
Hillemeier 2003	Framework for community contextual characteristics	United States of America	The authors in collaboration with the CDC (Gov)	General/Urban		Education		School Characteristics		School segregation - Race/ethnicity		Enrolment by race/ethnicity
Hillemeier 2003	Framework for community contextual characteristics	United States of America	The authors in collaboration with the CDC (Gov)	General/Urban		Education		School Characteristics		School segregation - Race/ethnicity		Exposure of minority students to white students
Hillemeier 2003	Framework for community contextual characteristics	United States of America	The authors in collaboration with the CDC (Gov)	General/Urban		Education		School Characteristics		School segregation - Economic status		Percent of students eligible for free lunch
Hillemeier 2003	Framework for community contextual characteristics	United States of America	The authors in collaboration with the CDC (Gov)	General/Urban		Education		School Characteristics		Curriculum quality - Physical education requirements		Mandated requirements for physical education
Hillemeier 2003	Framework for community contextual characteristics	United States of America	The authors in collaboration with the CDC (Gov)	General/Urban		Education		School Characteristics		Curriculum quality - Health education		Health education coordinator in place; health education standards required; curriculum required for accident/injury prevention, alcohol/drug use prevention, consumer health, CPR, death and dying, dental and oral health, emotional and mental health, first aid, growth and development, HIV prevention, immunizations, personal hygiene, suicide prevention, sun safety or skin cancer prevention, tobacco …
Hillemeier 2003	Framework for community contextual characteristics	United States of America	The authors in collaboration with the CDC (Gov)	General/Urban		Education		School Characteristics		Curriculum quality - Nutrition education		Nutrition and dietary behaviour curriculum required
Hillemeier 2003	Framework for community contextual characteristics	United States of America	The authors in collaboration with the CDC (Gov)	General/Urban		Education		School Characteristics		Curriculum quality - Sex education		Required human sexuality curriculum, pregnancy prevention curriculum, STD prevention curriculum
Hillemeier 2003	Framework for community contextual characteristics	United States of America	The authors in collaboration with the CDC (Gov)	General/Urban		Education		School Characteristics		Curriculum quality - Language requirements
Hillemeier 2003	Framework for community contextual characteristics	United States of America	The authors in collaboration with the CDC (Gov)	General/Urban		Education		School Characteristics		Curriculum quality - Vocational education
Hillemeier 2003	Framework for community contextual characteristics	United States of America	The authors in collaboration with the CDC (Gov)	General/Urban		Education		School Characteristics		Curriculum quality - enrichment programs
Hillemeier 2003	Framework for community contextual characteristics	United States of America	The authors in collaboration with the CDC (Gov)	General/Urban		Education		School Characteristics		Preschool/Kindergarten/Early Intervention		Nursery school, preschool enrolment
Hillemeier 2003	Framework for community contextual characteristics	United States of America	The authors in collaboration with the CDC (Gov)	General/Urban		Education		School Characteristics		School-based clinics		Number of school-based health centres
Hillemeier 2003	Framework for community contextual characteristics	United States of America	The authors in collaboration with the CDC (Gov)	General/Urban		Education		School Characteristics		Physical environment of school/safety		Availability of drugs on school property; on school property % students threatened/injured with weapon, involved in physical fights, carrying a weapon; % students who do not feel safe on school property; % teachers victimized
Hillemeier 2003	Framework for community contextual characteristics	United States of America	The authors in collaboration with the CDC (Gov)	General/Urban		Education		School Characteristics		Disciplinary climate - Violence prevention programs
Hillemeier 2003	Framework for community contextual characteristics	United States of America	The authors in collaboration with the CDC (Gov)	General/Urban		Education		School Characteristics		Disciplinary climate - Police involvement
Hillemeier 2003	Framework for community contextual characteristics	United States of America	The authors in collaboration with the CDC (Gov)	General/Urban		Education		School Characteristics		School-based nutrition programs
Hillemeier 2003	Framework for community contextual characteristics	United States of America	The authors in collaboration with the CDC (Gov)	General/Urban		Education		Community Climate		Television viewing		Hours per week of TV viewing, by age
Hillemeier 2003	Framework for community contextual characteristics	United States of America	The authors in collaboration with the CDC (Gov)	General/Urban		Education		Community Climate		Radio stations		Number of radio stations
Hillemeier 2003	Framework for community contextual characteristics	United States of America	The authors in collaboration with the CDC (Gov)	General/Urban		Education		Community Climate		Reading/reading to children		Proportion of households receiving daily newspapers
Hillemeier 2003	Framework for community contextual characteristics	United States of America	The authors in collaboration with the CDC (Gov)	General/Urban		Education		Community Climate		Reading/reading to children		Number of local newspapers
Hillemeier 2003	Framework for community contextual characteristics	United States of America	The authors in collaboration with the CDC (Gov)	General/Urban		Education		Community Climate		Libraries		Number of libraries; number of library books and serial volumes
Hillemeier 2003	Framework for community contextual characteristics	United States of America	The authors in collaboration with the CDC (Gov)	General/Urban		Education		Community Climate		Corporate-sponsored educational programs
Hillemeier 2003	Framework for community contextual characteristics	United States of America	The authors in collaboration with the CDC (Gov)	General/Urban		Political		Civic participation		Voting - Registration and voting rates		Votes cast for president, by party
Hillemeier 2003	Framework for community contextual characteristics	United States of America	The authors in collaboration with the CDC (Gov)	General/Urban		Political		Civic participation		Voting - Registration and voting rates		Percent of persons registered to vote and voting by race/ethnicity
Hillemeier 2003	Framework for community contextual characteristics	United States of America	The authors in collaboration with the CDC (Gov)	General/Urban		Political		Civic participation		Voting - Ease of registration		Voter registration by mail allowed; registration deadline prior to election
Hillemeier 2003	Framework for community contextual characteristics	United States of America	The authors in collaboration with the CDC (Gov)	General/Urban		Political		Civic participation		Voting - Racial/ethnic representativeness of registered voters
Hillemeier 2003	Framework for community contextual characteristics	United States of America	The authors in collaboration with the CDC (Gov)	General/Urban		Political		Civic participation		Census participation		census response rates
Hillemeier 2003	Framework for community contextual characteristics	United States of America	The authors in collaboration with the CDC (Gov)	General/Urban		Political		Civic participation		Political party membership
Hillemeier 2003	Framework for community contextual characteristics	United States of America	The authors in collaboration with the CDC (Gov)	General/Urban		Political		Civic participation		Donations to parties and candidates		Donations to Republican and Democratic candidates, parties, and political action committees
Hillemeier 2003	Framework for community contextual characteristics	United States of America	The authors in collaboration with the CDC (Gov)	General/Urban		Political		Political Structure		Gender/racial/ethnic representation in elected office		Women in governing body
Hillemeier 2003	Framework for community contextual characteristics	United States of America	The authors in collaboration with the CDC (Gov)	General/Urban		Political		Political Structure		Gender/racial/ethnic representation in elected office		Elected officials in local governments by sex and race and state
Hillemeier 2003	Framework for community contextual characteristics	United States of America	The authors in collaboration with the CDC (Gov)	General/Urban		Political		Political Structure		Gender/racial/ethnic representation in elected office		Percent women in state-wide elective office
Hillemeier 2003	Framework for community contextual characteristics	United States of America	The authors in collaboration with the CDC (Gov)	General/Urban		Political		Political Structure		Gender/racial/ethnic representation in elected office		Blacks in elected office
Hillemeier 2003	Framework for community contextual characteristics	United States of America	The authors in collaboration with the CDC (Gov)	General/Urban		Political		Political Structure		Percent of local budget for public health investments		Expenditures for health and welfare
Hillemeier 2003	Framework for community contextual characteristics	United States of America	The authors in collaboration with the CDC (Gov)	General/Urban		Political		Power Groups		Community organizations		Number and size of organizations: religious, political, civic and social, social advocacy, human rights, environmental and wildlife, business, labor, grant making and giving
Hillemeier 2003	Framework for community contextual characteristics	United States of America	The authors in collaboration with the CDC (Gov)	General/Urban		Political		Power Groups		Unions		see Employment - workforce characteristics dimension
Hillemeier 2003	Framework for community contextual characteristics	United States of America	The authors in collaboration with the CDC (Gov)	General/Urban		Political		Power Groups		Advocacy Groups
Hillemeier 2003	Framework for community contextual characteristics	United States of America	The authors in collaboration with the CDC (Gov)	General/Urban		Environmental		Air Quality		Outdoor (exhaust, ozone, pollutants, particulate)		Peak air concentration carbon monoxide, lead, nitrogen dioxide, ozone, sulfur dioxide; particulate matter air concentration; days Air Quality Index >100
Hillemeier 2003	Framework for community contextual characteristics	United States of America	The authors in collaboration with the CDC (Gov)	General/Urban		Environmental		Air Quality		Outdoor (exhaust, ozone, pollutants, particulate)		Total pounds air chemicals emitted by industry, by chemical
Hillemeier 2003	Framework for community contextual characteristics	United States of America	The authors in collaboration with the CDC (Gov)	General/Urban		Environmental		Air Quality		Indoor (tobacco, insect, mold, dust)		Percent of households reporting neighborhood odor to be a problem or bothersome
Hillemeier 2003	Framework for community contextual characteristics	United States of America	The authors in collaboration with the CDC (Gov)	General/Urban		Environmental		Water Quality	polychlorinated biphenyls (PCBs), dioxin			Number of violations per year for federally regulated drinking water contaminants
Hillemeier 2003	Framework for community contextual characteristics	United States of America	The authors in collaboration with the CDC (Gov)	General/Urban		Environmental		Water Quality	polychlorinated biphenyls (PCBs), dioxin			Total pounds surface water chemicals discharged by industry, by chemical
Hillemeier 2003	Framework for community contextual characteristics	United States of America	The authors in collaboration with the CDC (Gov)	General/Urban		Environmental		Environmental Hazards		Hazardous waste		Total pounds of chemical waste released by industry, by chemical
Hillemeier 2003	Framework for community contextual characteristics	United States of America	The authors in collaboration with the CDC (Gov)	General/Urban		Environmental		Environmental Hazards		Heavy metals		Total pounds of selected heavy metals released by industry
Hillemeier 2003	Framework for community contextual characteristics	United States of America	The authors in collaboration with the CDC (Gov)	General/Urban		Environmental		Environmental Hazards		Pesticides		Total pounds of pesticide chemicals
Hillemeier 2003	Framework for community contextual characteristics	United States of America	The authors in collaboration with the CDC (Gov)	General/Urban		Environmental		Environmental Hazards		Climate extremes		Maximum and minimum temperatures
Hillemeier 2003	Framework for community contextual characteristics	United States of America	The authors in collaboration with the CDC (Gov)	General/Urban		Environmental		Environmental Hazards		Noise		Percent of households reporting noise to be a problem or bothersome
Hillemeier 2003	Framework for community contextual characteristics	United States of America	The authors in collaboration with the CDC (Gov)	General/Urban		Environmental		Physical Safety		Traffic		Total miles of local roads; total vehicle miles of local road travel daily
Hillemeier 2003	Framework for community contextual characteristics	United States of America	The authors in collaboration with the CDC (Gov)	General/Urban		Environmental		Physical Safety		Traffic		Percent of households perceiving traffic as a problem or bothersome
Hillemeier 2003	Framework for community contextual characteristics	United States of America	The authors in collaboration with the CDC (Gov)	General/Urban		Environmental		Physical Safety		Street repair		Percent of households reporting major street repair needed in their neighborhood
Hillemeier 2003	Framework for community contextual characteristics	United States of America	The authors in collaboration with the CDC (Gov)	General/Urban		Environmental		Physical Safety		Sidewalk availability/quality
Hillemeier 2003	Framework for community contextual characteristics	United States of America	The authors in collaboration with the CDC (Gov)	General/Urban		Environmental		Physical Safety		Street signs/lights
Hillemeier 2003	Framework for community contextual characteristics	United States of America	The authors in collaboration with the CDC (Gov)	General/Urban		Environmental		Physical Safety		Safety structures (e.g. guard rails)
Hillemeier 2003	Framework for community contextual characteristics	United States of America	The authors in collaboration with the CDC (Gov)	General/Urban		Environmental		Land Use		Public recreational space/number of parks		Expenditures on natural resources, parks, and recreation
Hillemeier 2003	Framework for community contextual characteristics	United States of America	The authors in collaboration with the CDC (Gov)	General/Urban		Environmental		Land Use		Waste disposal/dumping/sanitation services		Pounds of waste managed
Hillemeier 2003	Framework for community contextual characteristics	United States of America	The authors in collaboration with the CDC (Gov)	General/Urban		Environmental		Land Use		Waste disposal/dumping/sanitation services		Percent households reporting major trash, litter, or junk on streets near their home; reporting neighborhood litter/deterioration to be a problem or bothersome; reporting poor city or county services in neighborhood
Hillemeier 2003	Framework for community contextual characteristics	United States of America	The authors in collaboration with the CDC (Gov)	General/Urban		Environmental		Land Use		Curbside recycling programs		Pounds of waste transferred to recycling
Hillemeier 2003	Framework for community contextual characteristics	United States of America	The authors in collaboration with the CDC (Gov)	General/Urban		Housing		Housing Stock		Age		Median age of housing units
Hillemeier 2003	Framework for community contextual characteristics	United States of America	The authors in collaboration with the CDC (Gov)	General/Urban		Housing		Housing Stock		Age		New private housing units authorized by building permits as a percent of housing stock
Hillemeier 2003	Framework for community contextual characteristics	United States of America	The authors in collaboration with the CDC (Gov)	General/Urban		Housing		Housing Stock		Scarcity		Percent housing units vacant
Hillemeier 2003	Framework for community contextual characteristics	United States of America	The authors in collaboration with the CDC (Gov)	General/Urban		Housing		Housing Stock		Value		Median value, owner-occupied housing units
Hillemeier 2003	Framework for community contextual characteristics	United States of America	The authors in collaboration with the CDC (Gov)	General/Urban		Housing		Housing Stock		Value		Median sales price of existing homes
Hillemeier 2003	Framework for community contextual characteristics	United States of America	The authors in collaboration with the CDC (Gov)	General/Urban		Housing		Housing Stock		Value		Valuation of residential construction
Hillemeier 2003	Framework for community contextual characteristics	United States of America	The authors in collaboration with the CDC (Gov)	General/Urban		Housing		Housing Stock		Characteristics		Percent of housing units lacking complete kitchen facilities, complete plumbing facilities, and/or telephone
Hillemeier 2003	Framework for community contextual characteristics	United States of America	The authors in collaboration with the CDC (Gov)	General/Urban		Housing		Housing Stock		Characteristics		Percent of households reporting 1 or more vandalized buildings in neighborhood; percent of households with best/worst opinion of their neighborhood (10 point scale)
Hillemeier 2003	Framework for community contextual characteristics	United States of America	The authors in collaboration with the CDC (Gov)	General/Urban		Housing		Housing Stock		Gentrification/gatedness		Percent of home loans to high-income borrowers made in low-income areas of central cities
Hillemeier 2003	Framework for community contextual characteristics	United States of America	The authors in collaboration with the CDC (Gov)	General/Urban		Housing		Housing Stock		Rental vs. owner occupied		Percent of occupied housing units that are owner occupied
Hillemeier 2003	Framework for community contextual characteristics	United States of America	The authors in collaboration with the CDC (Gov)	General/Urban		Housing		Housing Stock		Safety violations
Hillemeier 2003	Framework for community contextual characteristics	United States of America	The authors in collaboration with the CDC (Gov)	General/Urban		Housing		Residential Patterns		Homelessness		Estimated homeless population
Hillemeier 2003	Framework for community contextual characteristics	United States of America	The authors in collaboration with the CDC (Gov)	General/Urban		Housing		Residential Patterns		Number of institutional facilities		Number of homeless shelter beds; number of months wait for public housing and Section 8 vouchers
Hillemeier 2003	Framework for community contextual characteristics	United States of America	The authors in collaboration with the CDC (Gov)	General/Urban		Housing		Residential Patterns		Segregation - racial/ethnic		Indices of dissimilarity, isolation, delta, absolute centralization, and spatial proximity
Hillemeier 2003	Framework for community contextual characteristics	United States of America	The authors in collaboration with the CDC (Gov)	General/Urban		Housing		Residential Patterns		Segregation - economic
Hillemeier 2003	Framework for community contextual characteristics	United States of America	The authors in collaboration with the CDC (Gov)	General/Urban		Housing		Residential Patterns		Vacancy rates		Percent housing units vacant
Hillemeier 2003	Framework for community contextual characteristics	United States of America	The authors in collaboration with the CDC (Gov)	General/Urban		Housing		Residential Patterns		Crowded housing		Mean number of persons per room
Hillemeier 2003	Framework for community contextual characteristics	United States of America	The authors in collaboration with the CDC (Gov)	General/Urban		Housing		Residential Patterns		Population density		Persons per square mile
Hillemeier 2003	Framework for community contextual characteristics	United States of America	The authors in collaboration with the CDC (Gov)	General/Urban		Housing		Residential Patterns		Abandoned housing
Hillemeier 2003	Framework for community contextual characteristics	United States of America	The authors in collaboration with the CDC (Gov)	General/Urban		Housing		Residential Patterns		Social isolation
Hillemeier 2003	Framework for community contextual characteristics	United States of America	The authors in collaboration with the CDC (Gov)	General/Urban		Housing		Regulation		Zoning policies		Percent of households perceiving undesirable commercial, institutional, or industrial use as a problem or bothersome
Hillemeier 2003	Framework for community contextual characteristics	United States of America	The authors in collaboration with the CDC (Gov)	General/Urban		Housing		Regulation		Industrial/residential segregation		Segregation indices for blacks, whites, and Hispanics from high-employment and hazardous manufacturing industries
Hillemeier 2003	Framework for community contextual characteristics	United States of America	The authors in collaboration with the CDC (Gov)	General/Urban		Housing		Regulation		Housing policies
Hillemeier 2003	Framework for community contextual characteristics	United States of America	The authors in collaboration with the CDC (Gov)	General/Urban		Housing		Financial Issues		Housing costs		Cost of living index, housing and utilities; average 950 sq. ft. apartment rent, 2,400 sq. ft. new home price, house payment, monthly energy costs
Hillemeier 2003	Framework for community contextual characteristics	United States of America	The authors in collaboration with the CDC (Gov)	General/Urban		Housing		Financial Issues		Housing costs		Basic family budgetary need for housing
Hillemeier 2003	Framework for community contextual characteristics	United States of America	The authors in collaboration with the CDC (Gov)	General/Urban		Housing		Financial Issues		Housing costs		Consumer expenditures on housing
Hillemeier 2003	Framework for community contextual characteristics	United States of America	The authors in collaboration with the CDC (Gov)	General/Urban		Housing		Financial Issues		Housing costs		Percent of income spent on mortgage/rent
Hillemeier 2003	Framework for community contextual characteristics	United States of America	The authors in collaboration with the CDC (Gov)	General/Urban		Housing		Financial Issues		Housing costs		Median gross rent as a percent of household income
Hillemeier 2003	Framework for community contextual characteristics	United States of America	The authors in collaboration with the CDC (Gov)	General/Urban		Housing		Financial Issues		Low-income housing - Percent of total housing		% households receiving federal housing assistance
Hillemeier 2003	Framework for community contextual characteristics	United States of America	The authors in collaboration with the CDC (Gov)	General/Urban		Housing		Financial Issues		Low-income housing - Percent of total housing		Percent of home loans to low-income borrowers
Hillemeier 2003	Framework for community contextual characteristics	United States of America	The authors in collaboration with the CDC (Gov)	General/Urban		Housing		Financial Issues		Low-income housing - Ratio of low-income units to low-income workers		Ratio of low-rent units and Section 8 units to low-income families
Hillemeier 2003	Framework for community contextual characteristics	United States of America	The authors in collaboration with the CDC (Gov)	General/Urban		Housing		Financial Issues		Low-income housing - Elderly housing
Hillemeier 2003	Framework for community contextual characteristics	United States of America	The authors in collaboration with the CDC (Gov)	General/Urban		Housing		Financial Issues		Mortgage lending practices by race/ethnicity		Share of all home loans made to minority borrowers
Hillemeier 2003	Framework for community contextual characteristics	United States of America	The authors in collaboration with the CDC (Gov)	General/Urban		Housing		Financial Issues		Mortgage lending practices by race/ethnicity		Home loan denial rates by race
Hillemeier 2003	Framework for community contextual characteristics	United States of America	The authors in collaboration with the CDC (Gov)	General/Urban		Housing		Financial Issues		Community reinvestment initiatives		Expenditures for housing and community development
Hillemeier 2003	Framework for community contextual characteristics	United States of America	The authors in collaboration with the CDC (Gov)	General/Urban		Medical		Primary care		Number of providers		Total number non-federal MD/DOs in primary care, family practice, general practice, internal medicine, ob/gyn, and paediatric primary care practice
Hillemeier 2003	Framework for community contextual characteristics	United States of America	The authors in collaboration with the CDC (Gov)	General/Urban		Medical		Primary care		Provider training/competence/certification		Non-federal physicians in primary care who are foreign medical graduates, and who are board certified; hospital-associated medical staff who are board certified
Hillemeier 2003	Framework for community contextual characteristics	United States of America	The authors in collaboration with the CDC (Gov)	General/Urban		Medical		Primary care		Rates of ambulatory care sensitive hospitalizations
Hillemeier 2003	Framework for community contextual characteristics	United States of America	The authors in collaboration with the CDC (Gov)	General/Urban		Medical		Primary care		Medicaid reimbursement levels		Medicaid reimbursement rates for various medical services including preventive care visits, immunization, critical care, emergency care, and surgery
Hillemeier 2003	Framework for community contextual characteristics	United States of America	The authors in collaboration with the CDC (Gov)	General/Urban		Medical		Primary care		Medicaid reimbursement levels		Age, sex, race, illness, and price-adjusted reimbursements for noncapitated Medicare per enrollee
Hillemeier 2003	Framework for community contextual characteristics	United States of America	The authors in collaboration with the CDC (Gov)	General/Urban		Medical		Specialty Care		Number of providers		Total number non-federal MD/DOs in medical and surgical specialty office practice
Hillemeier 2003	Framework for community contextual characteristics	United States of America	The authors in collaboration with the CDC (Gov)	General/Urban		Medical		Specialty Care		Provider training/competence/certification		Non-federal physicians in specialty care who are foreign medical graduates, and who are board certified; hospital-associated medical staff who are board certified
Hillemeier 2003	Framework for community contextual characteristics	United States of America	The authors in collaboration with the CDC (Gov)	General/Urban		Medical		Emergency Services				Number non-federal physicians in Emergency medicine patient care; number hospitals with Emergency Depts
Hillemeier 2003	Framework for community contextual characteristics	United States of America	The authors in collaboration with the CDC (Gov)	General/Urban		Medical		Home Health Care Services				Number of hospitals with Home Health Services
Hillemeier 2003	Framework for community contextual characteristics	United States of America	The authors in collaboration with the CDC (Gov)	General/Urban		Medical		Mental Health Care				Total number non-federal physicians in Psychiatric, office-based patient care; number of hospitals with psychiatric emergency, outpatient, emergency social work, and outpatient social work services
Hillemeier 2003	Framework for community contextual characteristics	United States of America	The authors in collaboration with the CDC (Gov)	General/Urban		Medical		Long-Term Care				Number of nursing and board and care homes and beds; number of long-term hospitals and beds
Hillemeier 2003	Framework for community contextual characteristics	United States of America	The authors in collaboration with the CDC (Gov)	General/Urban		Medical		Oral Health Care				Total number of active dentists in private practice
Hillemeier 2003	Framework for community contextual characteristics	United States of America	The authors in collaboration with the CDC (Gov)	General/Urban		Medical		Access to/Utilization of Care		Insurance coverage		Percent 0–64 uninsured, with job-based insurance, with no usual care source, and who delayed or went without needed care
Hillemeier 2003	Framework for community contextual characteristics	United States of America	The authors in collaboration with the CDC (Gov)	General/Urban		Medical		Access to/Utilization of Care		Race/ethnic staff to population ratios		Race/ethnic staff to population ratios for primary care family practice, general practice, paediatric practice, internal medicine, ob/gyn, and medical and surgical subspecialties
Hillemeier 2003	Framework for community contextual characteristics	United States of America	The authors in collaboration with the CDC (Gov)	General/Urban		Medical		Access to/Utilization of Care		Provision of indigent care		Number of short-term general hospital admissions and emergency hospital outpatient visits
Hillemeier 2003	Framework for community contextual characteristics	United States of America	The authors in collaboration with the CDC (Gov)	General/Urban		Medical		Access to/Utilization of Care		Costs of care		Average cost of routine medical doctor (MD) visit, hospital room
Hillemeier 2003	Framework for community contextual characteristics	United States of America	The authors in collaboration with the CDC (Gov)	General/Urban		Medical		Access to/Utilization of Care		Costs of care		Consumer expenditures on health care
Hillemeier 2003	Framework for community contextual characteristics	United States of America	The authors in collaboration with the CDC (Gov)	General/Urban		Medical		Access to/Utilization of Care		Rates of ambulatory care sensitive hospitalizations		Rates of ambulatory care sensitive hospitalizations per 1,000 Medicare enrollees
Hillemeier 2003	Framework for community contextual characteristics	United States of America	The authors in collaboration with the CDC (Gov)	General/Urban		Medical		Access to/Utilization of Care		Cultural competence among providers and institutions
Hillemeier 2003	Framework for community contextual characteristics	United States of America	The authors in collaboration with the CDC (Gov)	General/Urban		Medical		Alternative Care
Hillemeier 2003	Framework for community contextual characteristics	United States of America	The authors in collaboration with the CDC (Gov)	General/Urban		Governmental		Funding		Revenue - Intergovernmental		Revenue from federal, state, and local government sources
Hillemeier 2003	Framework for community contextual characteristics	United States of America	The authors in collaboration with the CDC (Gov)	General/Urban		Governmental		Funding		Revenue - Taxes		Revenue from all taxes, property, income, and sales taxes
Hillemeier 2003	Framework for community contextual characteristics	United States of America	The authors in collaboration with the CDC (Gov)	General/Urban		Governmental		Funding		Revenue - Lottery		Revenue from lottery
Hillemeier 2003	Framework for community contextual characteristics	United States of America	The authors in collaboration with the CDC (Gov)	General/Urban		Governmental		Funding		Debt		Total debt outstanding
Hillemeier 2003	Framework for community contextual characteristics	United States of America	The authors in collaboration with the CDC (Gov)	General/Urban		Governmental		Policy/Legislation		Obstacles to unionization		see Employment - Workforce characteristics dimension
Hillemeier 2003	Framework for community contextual characteristics	United States of America	The authors in collaboration with the CDC (Gov)	General/Urban		Governmental		Policy/Legislation		Living wage/minimum wage ordinances		Living wage laws enacted
Hillemeier 2003	Framework for community contextual characteristics	United States of America	The authors in collaboration with the CDC (Gov)	General/Urban		Governmental		Policy/Legislation		Living wage/minimum wage ordinances		Minimum wage rate
Hillemeier 2003	Framework for community contextual characteristics	United States of America	The authors in collaboration with the CDC (Gov)	General/Urban		Governmental		Policy/Legislation		Employer requirements to provide health benefits
Hillemeier 2003	Framework for community contextual characteristics	United States of America	The authors in collaboration with the CDC (Gov)	General/Urban		Governmental		Services		Privatization		Number of state programs and services privatized
Hillemeier 2003	Framework for community contextual characteristics	United States of America	The authors in collaboration with the CDC (Gov)	General/Urban		Governmental		Services		Local safety net resources		Percent of households reporting poor levels of city or county services, and reporting poor levels of police protection in their neighborhood
Hillemeier 2003	Framework for community contextual characteristics	United States of America	The authors in collaboration with the CDC (Gov)	General/Urban		Governmental		Services		Local safety net resources		Expenditures on public welfare, health, and hospitals, police and fire protection, parks and recreation, sewerage and sold waste management
Hillemeier 2003	Framework for community contextual characteristics	United States of America	The authors in collaboration with the CDC (Gov)	General/Urban		Governmental		Municipal Fragmentation	Number of subunit governments within a metro area			Number of local governments
Hillemeier 2003	Framework for community contextual characteristics	United States of America	The authors in collaboration with the CDC (Gov)	General/Urban		Governmental		Municipal Fragmentation	Number of subunit governments within a metro area			Metropolitan power diffusion index
Hillemeier 2003	Framework for community contextual characteristics	United States of America	The authors in collaboration with the CDC (Gov)	General/Urban		Public Health		Programs		Screening		Screening programs
Hillemeier 2003	Framework for community contextual characteristics	United States of America	The authors in collaboration with the CDC (Gov)	General/Urban		Public Health		Programs		Nutrition		Nutrition programs
Hillemeier 2003	Framework for community contextual characteristics	United States of America	The authors in collaboration with the CDC (Gov)	General/Urban		Public Health		Programs		Family planning		Family planning programs
Hillemeier 2003	Framework for community contextual characteristics	United States of America	The authors in collaboration with the CDC (Gov)	General/Urban		Public Health		Programs		Chronic disease control		Chronic disease control programs
Hillemeier 2003	Framework for community contextual characteristics	United States of America	The authors in collaboration with the CDC (Gov)	General/Urban		Public Health		Programs		Home visiting		Home visiting programs
Hillemeier 2003	Framework for community contextual characteristics	United States of America	The authors in collaboration with the CDC (Gov)	General/Urban		Public Health		Programs		Outreach		Outreach programs
Hillemeier 2003	Framework for community contextual characteristics	United States of America	The authors in collaboration with the CDC (Gov)	General/Urban		Public Health		Programs		School-based clinics/education		School-based clinics/education programs
Hillemeier 2003	Framework for community contextual characteristics	United States of America	The authors in collaboration with the CDC (Gov)	General/Urban		Public Health		Programs		substance abuse prevention		substance abuse prevention programs
Hillemeier 2003	Framework for community contextual characteristics	United States of America	The authors in collaboration with the CDC (Gov)	General/Urban		Public Health		Programs		domestic violence prevention		domestic violence prevention programs
Hillemeier 2003	Framework for community contextual characteristics	United States of America	The authors in collaboration with the CDC (Gov)	General/Urban		Public Health		Programs		mental health services		mental health services programs
Hillemeier 2003	Framework for community contextual characteristics	United States of America	The authors in collaboration with the CDC (Gov)	General/Urban		Public Health		Programs		immunizations		Percent of 19–35 months olds completely immunized by race/ethnicity
Hillemeier 2003	Framework for community contextual characteristics	United States of America	The authors in collaboration with the CDC (Gov)	General/Urban		Public Health		Regulation/Enforcement		sanitation		sanitation
Hillemeier 2003	Framework for community contextual characteristics	United States of America	The authors in collaboration with the CDC (Gov)	General/Urban		Public Health		Regulation/Enforcement		health/food inspection		health/food inspection
Hillemeier 2003	Framework for community contextual characteristics	United States of America	The authors in collaboration with the CDC (Gov)	General/Urban		Public Health		Regulation/Enforcement		health violations		health violations
Hillemeier 2003	Framework for community contextual characteristics	United States of America	The authors in collaboration with the CDC (Gov)	General/Urban		Public Health		Regulation/Enforcement		legislative efforts
Hillemeier 2003	Framework for community contextual characteristics	United States of America	The authors in collaboration with the CDC (Gov)	General/Urban		Public Health		Funding		Budget allocations		Local health department expenditures
Hillemeier 2003	Framework for community contextual characteristics	United States of America	The authors in collaboration with the CDC (Gov)	General/Urban		Public Health		Funding		Budget allocations		Governmental expenditures on health
Hillemeier 2003	Framework for community contextual characteristics	United States of America	The authors in collaboration with the CDC (Gov)	General/Urban		Public Health		Funding		Private sector provision of public health services		Percent of total local health department budget from private sources
Hillemeier 2003	Framework for community contextual characteristics	United States of America	The authors in collaboration with the CDC (Gov)	General/Urban		Psychosocial		Political		Contributions to parties, candidates		see Political - Civic participation dimension
Hillemeier 2003	Framework for community contextual characteristics	United States of America	The authors in collaboration with the CDC (Gov)	General/Urban		Psychosocial		Political		Women in elected office		see Political - Political structure dimension
Hillemeier 2003	Framework for community contextual characteristics	United States of America	The authors in collaboration with the CDC (Gov)	General/Urban		Psychosocial		Political		Number of registered voters		see Political - Civic participation dimension
Hillemeier 2003	Framework for community contextual characteristics	United States of America	The authors in collaboration with the CDC (Gov)	General/Urban		Psychosocial		Political		Voter registration procedures
Hillemeier 2003	Framework for community contextual characteristics	United States of America	The authors in collaboration with the CDC (Gov)	General/Urban		Psychosocial		Volunteer Organizations		Types/functions		Number of churches, total and by denomination
Hillemeier 2003	Framework for community contextual characteristics	United States of America	The authors in collaboration with the CDC (Gov)	General/Urban		Psychosocial		Volunteer Organizations		Number of members		Number of church members and church adherents, total and by denomination
Hillemeier 2003	Framework for community contextual characteristics	United States of America	The authors in collaboration with the CDC (Gov)	General/Urban		Psychosocial		Volunteer Organizations		Number of members		Number and size of membership organizations, including churches, political and civic organizations
Hillemeier 2003	Framework for community contextual characteristics	United States of America	The authors in collaboration with the CDC (Gov)	General/Urban		Psychosocial		Union Participation				see Employment - Workforce characteristics dimension
Hillemeier 2003	Framework for community contextual characteristics	United States of America	The authors in collaboration with the CDC (Gov)	General/Urban		Psychosocial		Charitable Giving				Average charitable contribution per itemized income tax return; number of public charitable organizations by type of charity; monetary public support for public charitable organizations by type of charity
Hillemeier 2003	Framework for community contextual characteristics	United States of America	The authors in collaboration with the CDC (Gov)	General/Urban		Psychosocial		Jails		Expenditures		State and local justice system expenditures
Hillemeier 2003	Framework for community contextual characteristics	United States of America	The authors in collaboration with the CDC (Gov)	General/Urban		Psychosocial		Jails		Expenditures		Corrections expenditures
Hillemeier 2003	Framework for community contextual characteristics	United States of America	The authors in collaboration with the CDC (Gov)	General/Urban		Psychosocial		Jails		Incarceration rates		Average daily population in local jails; state prison incarceration rates
Hillemeier 2003	Framework for community contextual characteristics	United States of America	The authors in collaboration with the CDC (Gov)	General/Urban		Psychosocial		Jails		Incarceration rates		Confined jail inmates by race, as a percent of total race specific population
Hillemeier 2003	Framework for community contextual characteristics	United States of America	The authors in collaboration with the CDC (Gov)	General/Urban		Psychosocial		Jails		Crime		Number serious crimes known to police
Hillemeier 2003	Framework for community contextual characteristics	United States of America	The authors in collaboration with the CDC (Gov)	General/Urban		Psychosocial		Lawsuits		Civil lawsuits		Number of tort trials
Hillemeier 2003	Framework for community contextual characteristics	United States of America	The authors in collaboration with the CDC (Gov)	General/Urban		Psychosocial		Lawsuits		Small claims court cases
Hillemeier 2003	Framework for community contextual characteristics	United States of America	The authors in collaboration with the CDC (Gov)	General/Urban		Psychosocial		Lawsuits		Lawsuits against businesses
Hillemeier 2003	Framework for community contextual characteristics	United States of America	The authors in collaboration with the CDC (Gov)	General/Urban		Psychosocial		Protective services		government services		Police protection expenditures
Hillemeier 2003	Framework for community contextual characteristics	United States of America	The authors in collaboration with the CDC (Gov)	General/Urban		Psychosocial		Protective services		government services		Percent of households reporting poor levels of police protection in their neighborhood
Hillemeier 2003	Framework for community contextual characteristics	United States of America	The authors in collaboration with the CDC (Gov)	General/Urban		Psychosocial		Protective services		household systems
Hillemeier 2003	Framework for community contextual characteristics	United States of America	The authors in collaboration with the CDC (Gov)	General/Urban		Behavioural		Tobacco Use		Smoking rates		Rate of ever smoking; number of cigarettes smoked per day; current smoking rates among adults
Hillemeier 2003	Framework for community contextual characteristics	United States of America	The authors in collaboration with the CDC (Gov)	General/Urban		Behavioural		Tobacco Use		Smoking rates		Current smoking rates among children in grades 6–8, 9–12
Hillemeier 2003	Framework for community contextual characteristics	United States of America	The authors in collaboration with the CDC (Gov)	General/Urban		Behavioural		Tobacco Use		Cessation programs		Directory of local smoking cessation programs
Hillemeier 2003	Framework for community contextual characteristics	United States of America	The authors in collaboration with the CDC (Gov)	General/Urban		Behavioural		Tobacco Use		Smoking prevention		Tobacco control funding
Hillemeier 2003	Framework for community contextual characteristics	United States of America	The authors in collaboration with the CDC (Gov)	General/Urban		Behavioural		Tobacco Use		Workplace/public space smoking restrictions		Workplace smoking policies
Hillemeier 2003	Framework for community contextual characteristics	United States of America	The authors in collaboration with the CDC (Gov)	General/Urban		Behavioural		Tobacco Use		Workplace/public space smoking restrictions		Smoking restrictions: government and private workplaces, restaurants, child day care, bars, malls, grocery stores, enclosed arenas, public transportation, hospitals, prisons, hotels, and motels
Hillemeier 2003	Framework for community contextual characteristics	United States of America	The authors in collaboration with the CDC (Gov)	General/Urban		Behavioural		Tobacco Use		Cost/accessibility of cigarettes		Cigarette tax
Hillemeier 2003	Framework for community contextual characteristics	United States of America	The authors in collaboration with the CDC (Gov)	General/Urban		Behavioural		Tobacco Use		Cost/accessibility of cigarettes		Average local price of cigarettes
Hillemeier 2003	Framework for community contextual characteristics	United States of America	The authors in collaboration with the CDC (Gov)	General/Urban		Behavioural		Tobacco Use		Advertising
Hillemeier 2003	Framework for community contextual characteristics	United States of America	The authors in collaboration with the CDC (Gov)	General/Urban		Behavioural		Physical Activity		Physical activity levels		Type, frequency, and duration of physical activity
Hillemeier 2003	Framework for community contextual characteristics	United States of America	The authors in collaboration with the CDC (Gov)	General/Urban		Behavioural		Physical Activity		Physical education requirements in schools		see Education - School characteristics dimension
Hillemeier 2003	Framework for community contextual characteristics	United States of America	The authors in collaboration with the CDC (Gov)	General/Urban		Behavioural		Physical Activity		Public and private recreational facilities		Expenditures on natural resources, parks, and recreation
Hillemeier 2003	Framework for community contextual characteristics	United States of America	The authors in collaboration with the CDC (Gov)	General/Urban		Behavioural		Physical Activity		Television viewing patterns
Hillemeier 2003	Framework for community contextual characteristics	United States of America	The authors in collaboration with the CDC (Gov)	General/Urban		Behavioural		Physical Activity		Workplace exercise programs/facilities
Hillemeier 2003	Framework for community contextual characteristics	United States of America	The authors in collaboration with the CDC (Gov)	General/Urban		Behavioural		Physical Activity		Participation in local sports/recreational activities
Hillemeier 2003	Framework for community contextual characteristics	United States of America	The authors in collaboration with the CDC (Gov)	General/Urban		Behavioural		Physical Activity		Video game sales/use
Hillemeier 2003	Framework for community contextual characteristics	United States of America	The authors in collaboration with the CDC (Gov)	General/Urban		Behavioural		Diet/Obesity		Fresh fruit and vegetable consumption		Food intake history
Hillemeier 2003	Framework for community contextual characteristics	United States of America	The authors in collaboration with the CDC (Gov)	General/Urban		Behavioural		Diet/Obesity		High fat, high sugar food consumption		Food intake history
Hillemeier 2003	Framework for community contextual characteristics	United States of America	The authors in collaboration with the CDC (Gov)	General/Urban		Behavioural		Diet/Obesity		Food quality/availability/cost		Number of supermarkets, convenience stores
Hillemeier 2003	Framework for community contextual characteristics	United States of America	The authors in collaboration with the CDC (Gov)	General/Urban		Behavioural		Diet/Obesity		Food quality/availability/cost		Percent of food sales that are supermarket sales
Hillemeier 2003	Framework for community contextual characteristics	United States of America	The authors in collaboration with the CDC (Gov)	General/Urban		Behavioural		Diet/Obesity		Food quality/availability/cost		Percent of households reporting unsatisfactory shopping in their neighborhood
Hillemeier 2003	Framework for community contextual characteristics	United States of America	The authors in collaboration with the CDC (Gov)	General/Urban		Behavioural		Diet/Obesity		Number of fast food establishments		Number of fast food restaurants
Hillemeier 2003	Framework for community contextual characteristics	United States of America	The authors in collaboration with the CDC (Gov)	General/Urban		Behavioural		Diet/Obesity		School nutrition - Regulation of subcontracting to vendors		Regulation of subcontracting to vendors
Hillemeier 2003	Framework for community contextual characteristics	United States of America	The authors in collaboration with the CDC (Gov)	General/Urban		Behavioural		Diet/Obesity		School nutrition - Nutrition education		see Education - School characteristics dimension
Hillemeier 2003	Framework for community contextual characteristics	United States of America	The authors in collaboration with the CDC (Gov)	General/Urban		Behavioural		Diet/Obesity		School nutrition - Breakfast/lunch programs
Hillemeier 2003	Framework for community contextual characteristics	United States of America	The authors in collaboration with the CDC (Gov)	General/Urban		Behavioural		Alcohol and Illicit Drug Use		Number of liquor stores		Number of beer, wine and liquor stores
Hillemeier 2003	Framework for community contextual characteristics	United States of America	The authors in collaboration with the CDC (Gov)	General/Urban		Behavioural		Alcohol and Illicit Drug Use		Drug and alcohol treatment services		Number of hospitals with outpatient alcohol/drug abuse services; number of alcohol/chemical dependency treatment beds
Hillemeier 2003	Framework for community contextual characteristics	United States of America	The authors in collaboration with the CDC (Gov)	General/Urban		Behavioural		Alcohol and Illicit Drug Use		Drug and alcohol treatment services		Number of alcohol/chemical dependency treatment programs
Hillemeier 2003	Framework for community contextual characteristics	United States of America	The authors in collaboration with the CDC (Gov)	General/Urban		Behavioural		Alcohol and Illicit Drug Use		Syringe laws/exchange programs		Law allowing sterile syringe exchange
Hillemeier 2003	Framework for community contextual characteristics	United States of America	The authors in collaboration with the CDC (Gov)	General/Urban		Behavioural		Alcohol and Illicit Drug Use		Liquor marketing laws
Hillemeier 2003	Framework for community contextual characteristics	United States of America	The authors in collaboration with the CDC (Gov)	General/Urban		Behavioural		Alcohol and Illicit Drug Use		Advertising
Hillemeier 2003	Framework for community contextual characteristics	United States of America	The authors in collaboration with the CDC (Gov)	General/Urban		Behavioural		Violence		Guns - Availability		Presence of firearms in home/vehicle
Hillemeier 2003	Framework for community contextual characteristics	United States of America	The authors in collaboration with the CDC (Gov)	General/Urban		Behavioural		Violence		Guns - Availability		Number of gun stores
Hillemeier 2003	Framework for community contextual characteristics	United States of America	The authors in collaboration with the CDC (Gov)	General/Urban		Behavioural		Violence		Guns - Gun shows
Hillemeier 2003	Framework for community contextual characteristics	United States of America	The authors in collaboration with the CDC (Gov)	General/Urban		Behavioural		Violence		Guns - Licensing
Hillemeier 2003	Framework for community contextual characteristics	United States of America	The authors in collaboration with the CDC (Gov)	General/Urban		Behavioural		Violence		Exposure to violence		Rates of violent crime
Hillemeier 2003	Framework for community contextual characteristics	United States of America	The authors in collaboration with the CDC (Gov)	General/Urban		Behavioural		Violence		Exposure to violence		Perception of neighborhood safety
Hillemeier 2003	Framework for community contextual characteristics	United States of America	The authors in collaboration with the CDC (Gov)	General/Urban		Behavioural		Violence		Exposure to violence		Percent of households perceiving neighborhood crime as a problem or bothersome
Hillemeier 2003	Framework for community contextual characteristics	United States of America	The authors in collaboration with the CDC (Gov)	General/Urban		Behavioural		Violence		Police protection		see Psychosocial - Protective services dimension
Hillemeier 2003	Framework for community contextual characteristics	United States of America	The authors in collaboration with the CDC (Gov)	General/Urban		Behavioural		Violence		Gang activity
Hillemeier 2003	Framework for community contextual characteristics	United States of America	The authors in collaboration with the CDC (Gov)	General/Urban		Transport		Safety		Seat belts/child restraints		Prevalence of seat belt and child safety seat use
Hillemeier 2003	Framework for community contextual characteristics	United States of America	The authors in collaboration with the CDC (Gov)	General/Urban		Transport		Safety		Helmets		Prevalence of child bicycle helmet use
Hillemeier 2003	Framework for community contextual characteristics	United States of America	The authors in collaboration with the CDC (Gov)	General/Urban		Transport		Safety		Age curfews/graduated driver’s license program		Driver’s license requirements for young drivers
Hillemeier 2003	Framework for community contextual characteristics	United States of America	The authors in collaboration with the CDC (Gov)	General/Urban		Transport		Safety		Driving while intoxicated laws/enforcement		Rating of driving while intoxicated laws and law enforcement
Hillemeier 2003	Framework for community contextual characteristics	United States of America	The authors in collaboration with the CDC (Gov)	General/Urban		Transport		Safety		Speed restriction/enforcement		Speed limit on urban interstates
Hillemeier 2003	Framework for community contextual characteristics	United States of America	The authors in collaboration with the CDC (Gov)	General/Urban		Transport		Safety		Speed restriction/enforcement		Peak period freeway and principal artery speed
Hillemeier 2003	Framework for community contextual characteristics	United States of America	The authors in collaboration with the CDC (Gov)	General/Urban		Transport		Infrastructure		Roads - Quantity		Miles of interstate, other freeways and expressways other principal arteries, minor arterial, collector, and local roads, and total roadway miles
Hillemeier 2003	Framework for community contextual characteristics	United States of America	The authors in collaboration with the CDC (Gov)	General/Urban		Transport		Infrastructure		Roads - Quality		Percent of households reporting major repairs needed to streets in their neighborhood
Hillemeier 2003	Framework for community contextual characteristics	United States of America	The authors in collaboration with the CDC (Gov)	General/Urban		Transport		Infrastructure		Roads - Speed bumps
Hillemeier 2003	Framework for community contextual characteristics	United States of America	The authors in collaboration with the CDC (Gov)	General/Urban		Transport		Infrastructure		Roads - Buffers from pedestrians
Hillemeier 2003	Framework for community contextual characteristics	United States of America	The authors in collaboration with the CDC (Gov)	General/Urban		Transport		Infrastructure		Sidewalks
Hillemeier 2003	Framework for community contextual characteristics	United States of America	The authors in collaboration with the CDC (Gov)	General/Urban		Transport		Infrastructure		Bike lanes - Quantity
Hillemeier 2003	Framework for community contextual characteristics	United States of America	The authors in collaboration with the CDC (Gov)	General/Urban		Transport		Infrastructure		Bike lanes - Mandating legislation
Hillemeier 2003	Framework for community contextual characteristics	United States of America	The authors in collaboration with the CDC (Gov)	General/Urban		Transport		Traffic Patterns		Spatial location of jobs		Mean travel time to work, workers 16+; average daily commute distance
Hillemeier 2003	Framework for community contextual characteristics	United States of America	The authors in collaboration with the CDC (Gov)	General/Urban		Transport		Traffic Patterns		Traffic volume		Total vehicle miles of local road travel daily, total and by type of road; travel time index (measure of congestion at peak times); percent lane miles with congestion
Hillemeier 2003	Framework for community contextual characteristics	United States of America	The authors in collaboration with the CDC (Gov)	General/Urban		Transport		Traffic Patterns		Traffic volume		Percent of households reporting street noise or traffic as a problem or bothersome
Hillemeier 2003	Framework for community contextual characteristics	United States of America	The authors in collaboration with the CDC (Gov)	General/Urban		Transport		Traffic Patterns		Traffic volume		Annual traffic growth rates
Hillemeier 2003	Framework for community contextual characteristics	United States of America	The authors in collaboration with the CDC (Gov)	General/Urban		Transport		Traffic Patterns		Car pooling		Percent of workers 16+ years carpooling to work Census
Hillemeier 2003	Framework for community contextual characteristics	United States of America	The authors in collaboration with the CDC (Gov)	General/Urban		Transport		Vehicles		Number of heavy/diesel vehicles		Vehicles available per household
Hillemeier 2003	Framework for community contextual characteristics	United States of America	The authors in collaboration with the CDC (Gov)	General/Urban		Transport		Vehicles		Cars per capita
Hillemeier 2003	Framework for community contextual characteristics	United States of America	The authors in collaboration with the CDC (Gov)	General/Urban		Transport		Vehicles		Types and ages of vehicles		Numbers of automobiles, buses, trucks, and trailers registered
Hillemeier 2003	Framework for community contextual characteristics	United States of America	The authors in collaboration with the CDC (Gov)	General/Urban		Transport		Public Transportation		Availability/density/efficiency		Percent of households reporting unsatisfactory or no public transportation in their neighborhood
Hillemeier 2003	Framework for community contextual characteristics	United States of America	The authors in collaboration with the CDC (Gov)	General/Urban		Transport		Public Transportation		Types of public transportation available		Percent of 16+ using various means of transportation to work
Hillemeier 2003	Framework for community contextual characteristics	United States of America	The authors in collaboration with the CDC (Gov)	General/Urban		Transport		Public Transportation		Cohesiveness/integration		Percent of trips taken by car, transit, on foot, and by bicycle
Hillemeier 2003	Framework for community contextual characteristics	United States of America	The authors in collaboration with the CDC (Gov)	General/Urban		Transport		Public Transportation		Reliability/quality
Hillemeier 2003	Framework for community contextual characteristics	United States of America	The authors in collaboration with the CDC (Gov)	General/Urban		Transport		Public Transportation		Geographic equity
Hillemeier 2003	Framework for community contextual characteristics	United States of America	The authors in collaboration with the CDC (Gov)	General/Urban		Transport		Public Transportation		Environmental soundness
Hillemeier 2003	Framework for community contextual characteristics	United States of America	The authors in collaboration with the CDC (Gov)	General/Urban		Transport		Public Transportation		Transportation for special needs groups
Hillemeier 2003	Framework for community contextual characteristics	United States of America	The authors in collaboration with the CDC (Gov)	General/Urban		Transport		Public Transportation		Employer promotion of public transportation
Hillemeier 2003	Framework for community contextual characteristics	United States of America	The authors in collaboration with the CDC (Gov)	General/Urban		Transport		Economic Issues		Expenditures		Highway expenditures
Hillemeier 2003	Framework for community contextual characteristics	United States of America	The authors in collaboration with the CDC (Gov)	General/Urban		Transport		Economic Issues		Expenditures		Percent of total household expenditures for transportation; household spending on public transportation
Hillemeier 2003	Framework for community contextual characteristics	United States of America	The authors in collaboration with the CDC (Gov)	General/Urban		Transport		Economic Issues		Expenditures		Consumer expenditures on transportation
Hillemeier 2003	Framework for community contextual characteristics	United States of America	The authors in collaboration with the CDC (Gov)	General/Urban		Transport		Economic Issues		Spending on local roads vs. alternative transportation		Funding for state grants-in-aid for mass transit; funding for highway
Hillemeier 2003	Framework for community contextual characteristics	United States of America	The authors in collaboration with the CDC (Gov)	General/Urban		Transport		Economic Issues		Percent of transit revenue from fares		Percent of total operating funds that are fare revenues
Hillemeier 2003	Framework for community contextual characteristics	United States of America	The authors in collaboration with the CDC (Gov)	General/Urban		Transport		Economic Issues		Insurance rates		Average expenditure for auto insurance
Hillemeier 2003	Framework for community contextual characteristics	United States of America	The authors in collaboration with the CDC (Gov)	General/Urban		Transport		Economic Issues		Commuter taxes		Transit and vanpool tax exemption benefits
Hillemeier 2003	Framework for community contextual characteristics	United States of America	The authors in collaboration with the CDC (Gov)	General/Urban		Community contextual health profile
Hood 2016	County Health Rankings	United States of America	University of Wisconsin Population Health Institute and the Robert Wood Johnson Foundation (Acad)	General/Urban	Lifespan, equity	Health Outcomes		Length of life/Mortality				Premature death
Hood 2016	County Health Rankings	United States of America	University of Wisconsin Population Health Institute and the Robert Wood Johnson Foundation (Acad)	General/Urban	Lifespan, equity	Health Outcomes		Quality of life/Morbidity				Poor or fair health
Hood 2016	County Health Rankings	United States of America	University of Wisconsin Population Health Institute and the Robert Wood Johnson Foundation (Acad)	General/Urban	Lifespan, equity	Health Outcomes		Quality of life/Morbidity				poor physical health days
Hood 2016	County Health Rankings	United States of America	University of Wisconsin Population Health Institute and the Robert Wood Johnson Foundation (Acad)	General/Urban	Lifespan, equity	Health Outcomes		Quality of life/Morbidity				poor mental health days
Hood 2016	County Health Rankings	United States of America	University of Wisconsin Population Health Institute and the Robert Wood Johnson Foundation (Acad)	General/Urban	Lifespan, equity	Health Outcomes		Quality of life/Morbidity				low birthrate
Hood 2016	County Health Rankings	United States of America	University of Wisconsin Population Health Institute and the Robert Wood Johnson Foundation (Acad)	General/Urban	Lifespan, equity	Health factors		Health behaviors		Tobacco Use		Adult smoking
Hood 2016	County Health Rankings	United States of America	University of Wisconsin Population Health Institute and the Robert Wood Johnson Foundation (Acad)	General/Urban	Lifespan, equity	Health factors		Health behaviors		Diet and exercise		Adult obesity
Hood 2016	County Health Rankings	United States of America	University of Wisconsin Population Health Institute and the Robert Wood Johnson Foundation (Acad)	General/Urban	Lifespan, equity	Health factors		Health behaviors		Diet and exercise		food environment index
Hood 2016	County Health Rankings	United States of America	University of Wisconsin Population Health Institute and the Robert Wood Johnson Foundation (Acad)	General/Urban	Lifespan, equity	Health factors		Health behaviors		Diet and exercise		physical inactivity
Hood 2016	County Health Rankings	United States of America	University of Wisconsin Population Health Institute and the Robert Wood Johnson Foundation (Acad)	General/Urban	Lifespan, equity	Health factors		Health behaviors		Diet and exercise		access to exercise opportunity
Hood 2016	County Health Rankings	United States of America	University of Wisconsin Population Health Institute and the Robert Wood Johnson Foundation (Acad)	General/Urban	Lifespan, equity	Health factors		Health behaviors		alcohol and drug use		excessive drinking
Hood 2016	County Health Rankings	United States of America	University of Wisconsin Population Health Institute and the Robert Wood Johnson Foundation (Acad)	General/Urban	Lifespan, equity	Health factors		Health behaviors		alcohol and drug use		alcohol-impaired driving deaths
Hood 2016	County Health Rankings	United States of America	University of Wisconsin Population Health Institute and the Robert Wood Johnson Foundation (Acad)	General/Urban	Lifespan, equity	Health factors		Health behaviors		sexual activity		sexually transmitted infections
Hood 2016	County Health Rankings	United States of America	University of Wisconsin Population Health Institute and the Robert Wood Johnson Foundation (Acad)	General/Urban	Lifespan, equity	Health factors		Health behaviors		sexual activity		teen births
Hood 2016	County Health Rankings	United States of America	University of Wisconsin Population Health Institute and the Robert Wood Johnson Foundation (Acad)	General/Urban	Lifespan, equity	Health factors		Clinical care		access to care		Uninsured
Hood 2016	County Health Rankings	United States of America	University of Wisconsin Population Health Institute and the Robert Wood Johnson Foundation (Acad)	General/Urban	Lifespan, equity	Health factors		Clinical care		access to care		Primary care physicians
Hood 2016	County Health Rankings	United States of America	University of Wisconsin Population Health Institute and the Robert Wood Johnson Foundation (Acad)	General/Urban	Lifespan, equity	Health factors		Clinical care		access to care		Dentists
Hood 2016	County Health Rankings	United States of America	University of Wisconsin Population Health Institute and the Robert Wood Johnson Foundation (Acad)	General/Urban	Lifespan, equity	Health factors		Clinical care		access to care		Mental health providers
Hood 2016	County Health Rankings	United States of America	University of Wisconsin Population Health Institute and the Robert Wood Johnson Foundation (Acad)	General/Urban	Lifespan, equity	Health factors		Clinical care		quality of care		Preventable hospital stays
Hood 2016	County Health Rankings	United States of America	University of Wisconsin Population Health Institute and the Robert Wood Johnson Foundation (Acad)	General/Urban	Lifespan, equity	Health factors		Clinical care		quality of care		Diabetic monitoring
Hood 2016	County Health Rankings	United States of America	University of Wisconsin Population Health Institute and the Robert Wood Johnson Foundation (Acad)	General/Urban	Lifespan, equity	Health factors		Clinical care		quality of care		Mammography screening
Hood 2016	County Health Rankings	United States of America	University of Wisconsin Population Health Institute and the Robert Wood Johnson Foundation (Acad)	General/Urban	Lifespan, equity	Health factors		social and economic factors		education		high school graduation
Hood 2016	County Health Rankings	United States of America	University of Wisconsin Population Health Institute and the Robert Wood Johnson Foundation (Acad)	General/Urban	Lifespan, equity	Health factors		social and economic factors		education		some college
Hood 2016	County Health Rankings	United States of America	University of Wisconsin Population Health Institute and the Robert Wood Johnson Foundation (Acad)	General/Urban	Lifespan, equity	Health factors		social and economic factors		employment		unemployment
Hood 2016	County Health Rankings	United States of America	University of Wisconsin Population Health Institute and the Robert Wood Johnson Foundation (Acad)	General/Urban	Lifespan, equity	Health factors		social and economic factors		income		children in poverty
Hood 2016	County Health Rankings	United States of America	University of Wisconsin Population Health Institute and the Robert Wood Johnson Foundation (Acad)	General/Urban	Lifespan, equity	Health factors		social and economic factors		income		income inequality
Hood 2016	County Health Rankings	United States of America	University of Wisconsin Population Health Institute and the Robert Wood Johnson Foundation (Acad)	General/Urban	Lifespan, equity	Health factors		social and economic factors		family and social support		Children in single-parent households
Hood 2016	County Health Rankings	United States of America	University of Wisconsin Population Health Institute and the Robert Wood Johnson Foundation (Acad)	General/Urban	Lifespan, equity	Health factors		social and economic factors		family and social support		Social associations
Hood 2016	County Health Rankings	United States of America	University of Wisconsin Population Health Institute and the Robert Wood Johnson Foundation (Acad)	General/Urban	Lifespan, equity	Health factors		social and economic factors		community safety		violent crime
Hood 2016	County Health Rankings	United States of America	University of Wisconsin Population Health Institute and the Robert Wood Johnson Foundation (Acad)	General/Urban	Lifespan, equity	Health factors		social and economic factors		community safety		injury deaths
Hood 2016	County Health Rankings	United States of America	University of Wisconsin Population Health Institute and the Robert Wood Johnson Foundation (Acad)	General/Urban	Lifespan, equity	Health factors		physical environment		air and water quality		Air pollution – particulate matter
Hood 2016	County Health Rankings	United States of America	University of Wisconsin Population Health Institute and the Robert Wood Johnson Foundation (Acad)	General/Urban	Lifespan, equity	Health factors		physical environment		air and water quality		Drinking water violations
Hood 2016	County Health Rankings	United States of America	University of Wisconsin Population Health Institute and the Robert Wood Johnson Foundation (Acad)	General/Urban	Lifespan, equity	Health factors		physical environment		housing and transit		Severe housing problems
Hood 2016	County Health Rankings	United States of America	University of Wisconsin Population Health Institute and the Robert Wood Johnson Foundation (Acad)	General/Urban	Lifespan, equity	Health factors		physical environment		housing and transit		Driving alone to work
Hood 2016	County Health Rankings	United States of America	University of Wisconsin Population Health Institute and the Robert Wood Johnson Foundation (Acad)	General/Urban	Lifespan, equity	Health factors		physical environment		housing and transit		Long commute – driving alone
Hood 2016	County Health Rankings	United States of America	University of Wisconsin Population Health Institute and the Robert Wood Johnson Foundation (Acad)	General/Urban	Lifespan, equity	Policies and programs
Inf-Act 2020	A Distributed Infrastructure on Population Health (DiPoH)	Europe	Information for Action (InfAct) (Gov)	General/Urban		Health Status	How healthy are citizens, what are their health needs and healthcare utilization options?	Disease states
Inf-Act 2020	A Distributed Infrastructure on Population Health (DiPoH)	Europe	Information for Action (InfAct) (Gov)	General/Urban		Health Status	How healthy are citizens, what are their health needs and healthcare utilization options?	Functioning and Quality of Life
Inf-Act 2020	A Distributed Infrastructure on Population Health (DiPoH)	Europe	Information for Action (InfAct) (Gov)	General/Urban		Health Status	How healthy are citizens, what are their health needs and healthcare utilization options?	Healthy Life Expectancy
Inf-Act 2020	A Distributed Infrastructure on Population Health (DiPoH)	Europe	Information for Action (InfAct) (Gov)	General/Urban		Health Status	How healthy are citizens, what are their health needs and healthcare utilization options?	Mortality by cause, sex and age
Inf-Act 2020	A Distributed Infrastructure on Population Health (DiPoH)	Europe	Information for Action (InfAct) (Gov)	General/Urban		Determinants of health	What are the factors that determine the health of a population?	Health Behaviour
Inf-Act 2020	A Distributed Infrastructure on Population Health (DiPoH)	Europe	Information for Action (InfAct) (Gov)	General/Urban		Determinants of health	What are the factors that determine the health of a population?	Personal Risks and Resources
Inf-Act 2020	A Distributed Infrastructure on Population Health (DiPoH)	Europe	Information for Action (InfAct) (Gov)	General/Urban		Determinants of health	What are the factors that determine the health of a population?	Socio-Economic factors (participation, financial safety)
Inf-Act 2020	A Distributed Infrastructure on Population Health (DiPoH)	Europe	Information for Action (InfAct) (Gov)	General/Urban		Determinants of health	What are the factors that determine the health of a population?	Physical Environment
Inf-Act 2020	A Distributed Infrastructure on Population Health (DiPoH)	Europe	Information for Action (InfAct) (Gov)	General/Urban		Health care system	How does the health system perform? What is the level of care across the range of patient needs? What does this performance cost? How is prevention implemented (health protection, disease prevention [screening, vaccination], health promotion)?	Expenditure
Inf-Act 2020	A Distributed Infrastructure on Population Health (DiPoH)	Europe	Information for Action (InfAct) (Gov)	General/Urban		Health care system	How does the health system perform? What is the level of care across the range of patient needs? What does this performance cost? How is prevention implemented (health protection, disease prevention [screening, vaccination], health promotion)?	Input (personnel, infrastructure, technology)
Inf-Act 2020	A Distributed Infrastructure on Population Health (DiPoH)	Europe	Information for Action (InfAct) (Gov)	General/Urban		Health care system	How does the health system perform? What is the level of care across the range of patient needs? What does this performance cost? How is prevention implemented (health protection, disease prevention [screening, vaccination], health promotion)?	Accessibility
Inf-Act 2020	A Distributed Infrastructure on Population Health (DiPoH)	Europe	Information for Action (InfAct) (Gov)	General/Urban		Health care system	How does the health system perform? What is the level of care across the range of patient needs? What does this performance cost? How is prevention implemented (health protection, disease prevention [screening, vaccination], health promotion)?	Utilization
Inf-Act 2020	A Distributed Infrastructure on Population Health (DiPoH)	Europe	Information for Action (InfAct) (Gov)	General/Urban		Health care system	How does the health system perform? What is the level of care across the range of patient needs? What does this performance cost? How is prevention implemented (health protection, disease prevention [screening, vaccination], health promotion)?	Quality, Effectiveness, Safety
IOM 2009	Institute of Medicine (IOM)	United States of America	National Academy of Medicine (formerly IOM until 2015) (NPO)	General/Urban	Lifespan	Health outcomes		Mortality		Life expectancy at birth		Number of years that a newborn is expected to live if current mortality rates continue to apply		Number of years
IOM 2009	Institute of Medicine (IOM)	United States of America	National Academy of Medicine (formerly IOM until 2015) (NPO)	General/Urban	Lifespan	Health outcomes		Mortality		Infant mortality		Deaths of infants aged under 1 year per 1,000 live births		Number of deaths of infants<1/1000 live births
IOM 2009	Institute of Medicine (IOM)	United States of America	National Academy of Medicine (formerly IOM until 2015) (NPO)	General/Urban	Lifespan	Health outcomes		Mortality		Life expectancy at age 65		Number of years of life remaining to a person at age 65 if current mortality rates continue to apply		Number of years
IOM 2009	Institute of Medicine (IOM)	United States of America	National Academy of Medicine (formerly IOM until 2015) (NPO)	General/Urban	Lifespan	Health outcomes		Mortality		Injury-related mortality		Age-adjusted mortality rates due to intentional and unintentional injuries
IOM 2009	Institute of Medicine (IOM)	United States of America	National Academy of Medicine (formerly IOM until 2015) (NPO)	General/Urban	Lifespan	Health outcomes		Health-Related Quality of Life (Morbidity)		Self-reported health status		Percentage of adults reporting fair or poor health		% adults
IOM 2009	Institute of Medicine (IOM)	United States of America	National Academy of Medicine (formerly IOM until 2015) (NPO)	General/Urban	Lifespan	Health outcomes		Health-Related Quality of Life (Morbidity)		Unhealthy days, physical and mental		Mean number of physically or mentally unhealthy days in the past 30 days		Number of unhealthy days in the past 30 days
IOM 2009	Institute of Medicine (IOM)	United States of America	National Academy of Medicine (formerly IOM until 2015) (NPO)	General/Urban	Lifespan	Health outcomes		Condition-Specific Outcomes		Chronic disease prevalence		Percentage of adults reporting one or more of six chronic disease. Six chronic conditions: (diabetes, cardiovascular disease, chronic obstructive pulmonary disease [chronic bronchitis and emphysema], asthma, cancer, and arthritis		% adults
IOM 2009	Institute of Medicine (IOM)	United States of America	National Academy of Medicine (formerly IOM until 2015) (NPO)	General/Urban	Lifespan	Health outcomes		Condition-Specific Outcomes		Serious psychological distress		Percentage of adults with serious psychological distress, as indicated by a score of ≥ 13 on the K6 scale		% adults
IOM 2009	Institute of Medicine (IOM)	United States of America	National Academy of Medicine (formerly IOM until 2015) (NPO)	General/Urban	Lifespan	Health-Related Behaviors				Smoking		Percentage of adults who have smoked ≥ 100 cigarettes in their lifetime and who currently smoke some days or every day		% adults
IOM 2009	Institute of Medicine (IOM)	United States of America	National Academy of Medicine (formerly IOM until 2015) (NPO)	General/Urban	Lifespan	Health-Related Behaviors				Physical activity		Percentage of adults meeting the recommendation for moderate physical activity (at least 5 days a week for 30 minutes a day of moderate-intensity activity or at least 3 days a week for 20 minutes a day of vigorous-intensity activity)		% adults
IOM 2009	Institute of Medicine (IOM)	United States of America	National Academy of Medicine (formerly IOM until 2015) (NPO)	General/Urban	Lifespan	Health-Related Behaviors				Excessive drinking		Percentage of adults consuming four (women) or five (men) or more drinks on one occasion and/or consuming more than an average of one (women) or two (men) drinks per day during the past 30 days		% adults
IOM 2009	Institute of Medicine (IOM)	United States of America	National Academy of Medicine (formerly IOM until 2015) (NPO)	General/Urban	Lifespan	Health-Related Behaviors				Nutrition		Percentage of adults with a good diet (conformance to federal dietary guidance) as indicated by a score of ≥ 80 on the Healthy Eating Index		% adults
IOM 2009	Institute of Medicine (IOM)	United States of America	National Academy of Medicine (formerly IOM until 2015) (NPO)	General/Urban	Lifespan	Health-Related Behaviors				Obesity		Percentage of adults reporting a body mass index of ≥30		% adults
IOM 2009	Institute of Medicine (IOM)	United States of America	National Academy of Medicine (formerly IOM until 2015) (NPO)	General/Urban	Lifespan	Health-Related Behaviors				Condom use		Proportion of youth in grades 9–12 who are sexually active and do not use condoms, placing them at risk for sexually transmitted infections		% youths in grades 9 to 12
IOM 2009	Institute of Medicine (IOM)	United States of America	National Academy of Medicine (formerly IOM until 2015) (NPO)	General/Urban	Lifespan	Health Systems	the set of institutions and actors whose purpose is to maintain or improve people’s health	Cost		Health care expenditures		Per capita health care spending
IOM 2009	Institute of Medicine (IOM)	United States of America	National Academy of Medicine (formerly IOM until 2015) (NPO)	General/Urban	Lifespan	Health Systems	the set of institutions and actors whose purpose is to maintain or improve people’s health	Access		Insurance coverage		Percentage of adults without health coverage via insurance or entitlement	% adults
IOM 2009	Institute of Medicine (IOM)	United States of America	National Academy of Medicine (formerly IOM until 2015) (NPO)	General/Urban	Lifespan	Health Systems	the set of institutions and actors whose purpose is to maintain or improve people’s health	Access		Unmet medical, dental, and prescription drug needs		Percentage of (non-institutionalized) people who did not receive or delayed receiving needed medical services, dental services, or prescription drugs during the previous year	%
IOM 2009	Institute of Medicine (IOM)	United States of America	National Academy of Medicine (formerly IOM until 2015) (NPO)	General/Urban	Lifespan	Health Systems	the set of institutions and actors whose purpose is to maintain or improve people’s health	Effectiveness of Care		Preventive services		Percentage of adults who are up-to-date with age-appropriate screening services and flu vaccination	% adults
IOM 2009	Institute of Medicine (IOM)	United States of America	National Academy of Medicine (formerly IOM until 2015) (NPO)	General/Urban	Lifespan	Health Systems	the set of institutions and actors whose purpose is to maintain or improve people’s health	Effectiveness of Care		Childhood immunization		Percentage of children aged 19–35 months who are up to date with recommended immunizations	% children aged 19 to 35 months
IOM 2009	Institute of Medicine (IOM)	United States of America	National Academy of Medicine (formerly IOM until 2015) (NPO)	General/Urban	Lifespan	Health Systems	the set of institutions and actors whose purpose is to maintain or improve people’s health	Effectiveness of Care		Preventable hospitalizations		Hospitalization rate for ambulatory-care-sensitive conditions
IOM 2009	Institute of Medicine (IOM)	United States of America	National Academy of Medicine (formerly IOM until 2015) (NPO)	General/Urban	Lifespan	Social and Physical Environment	SES, race/ethnicity, social support, health literacy and limited English proficiency, and the social and physical environment in which people live, learn, work and play
IOM 2012	Healthy People 2020 Leading Health Indicators (Health Outcome Logic Model)	United States of America	National Academy of Medicine (formerly IOM until 2015) (NPO)	General/Urban	Lifespan	Resources and capacity
IOM 2012	Healthy People 2020 Leading Health Indicators (Health Outcome Logic Model)	United States of America	National Academy of Medicine (formerly IOM until 2015) (NPO)	General/Urban	Lifespan	Interventions
IOM 2012	Healthy People 2020 Leading Health Indicators (Health Outcome Logic Model)	United States of America	National Academy of Medicine (formerly IOM until 2015) (NPO)	General/Urban	Lifespan	Healthy conditions		Health behaviors		Tobacco		Adults who are current cigarette smokers
[truncated: 1,925 more rows]
